# Supplementary material for: Seroepidemiological study of Japanese encephalitis virus in Chiang Mai: Immunity and susceptibility 28 years after introduction of a vaccination programme
Source: PLoS Negl Trop Dis. 2022 Aug 1;16(8):e0010674. doi: 10.1371/journal.pntd.0010674 (PMC9371339; doi:10.1371/journal.pntd.0010674)
Supplement: S1 File — (XLS) [file pntd.0010674.s004.xls]

## Sheet: Sheet1
Study ID	site	visit_date	age_group	birthdate	age	sex	income	hh_member	jev01	denv01	denv02	denv03	denv05	denv06	zikv01	zikv02	zikv03	zikv05	zikv06	jev0000	jevac01_1	jevac01_2	jevac01_3	jevac01_5	jevac02_1	jevac02_2	jevac02_3	jevac02_5	jevac03_1	jevac03_2	jevac03_3	jevac03_5	jevac04_1	jevac04_2	jevac04_3	jevac04_5	jevac05_1	jevac05_2	jevac05_3	jevac05_4	jevac05_5	denv0000	denvac01_1	denvac01_3	denvac01_5	vsign06_01	vsign06_02	systolic	diastolic
01-1-01	01	2019-08-02	child10-20	2008-12-16	10.6256	male	<5000	3-5	no	no					no					Done	yes	Unknown	2010-07-27	Vacc booklet	yes	Unknown	2010-08-25	Vacc booklet	no				no				no			.		never received				37.2	98	101	57
01-1-02	01	2019-08-02	child10-20	2005-08-10	13.9767	male	<5000	3-5	no	no					no					not sure																				.		never received				36.6	75	126	86
01-1-03	01	2019-08-02	child10-20	2007-05-15	12.2163	female	<5000	3-5	no	no					no					Done	yes	Unknown	2009-01-12	Vacc booklet	yes	Unknown	2009-03-10	Vacc booklet	yes	Unknown	2010-03-10	Vacc booklet	no				no			.		never received				36	78	118	67
01-1-04	01	2019-08-02	child10-20	2005-03-25	14.3546	male	10000-<15000	3-5	no	no					no					Done	yes	MBDV	2006-10-04	Vacc booklet	yes	MBDV	2006-11-08	Vacc booklet	yes	MBDV	2007-11-14	Vacc booklet	no				no			.		never received				36.2	94	118	60
01-1-05	01	2019-08-02	child10-20	2007-09-06	11.9042	female	5000-<10000	3-5	no	no					no					Done	yes	MBDV	2009-03-18	Vacc booklet	yes	MBDV	2009-04-22	Vacc booklet	yes	MBDV	2010-04-07	Vacc booklet	no				no			.		never received				37.3	88	117	80
01-1-06	01	2019-08-02	child10-20	2007-06-05	12.1588	female	5000-<10000	3-5	no	no					no					Done	yes	MBDV	2008-12-24	Vacc booklet	yes	MBDV	2009-02-04	Vacc booklet	yes	MBDV	2010-02-10	Vacc booklet	no				no			.		never received				36.7	120	101	67
01-1-07	01	2019-08-02	child10-20	2007-08-28	11.9288	male	5000-<10000	2	no	no					no					not sure																				.		never received				37.3	82	120	67
01-1-08	01	2019-08-02	child10-20	2005-07-24	14.0233	male	5000-<10000	3-5	no	no					no					Done	yes	Unknown	2007-01-31	Vacc booklet	yes	MBDV	2007-03-07	Vacc booklet	yes	MBDV	2009-03-19	Vacc booklet	no				no			.		never received				36.7	60	135	73
01-1-09	01	2019-08-02	child10-20	2005-09-16	13.8754	female	<5000	3-5	no	no					no					Done	yes	MBDV	2007-03-21	Vacc booklet	yes	MBDV	2008-04-21	Vacc booklet	yes	MBDV	2009-04-08	Vacc booklet	no				no			.		never received				36.1	76	102	71
01-1-10	01	2019-08-02	child10-20	2004-01-15	15.5455	male	10000-<15000	3-5	no	no					no					not sure																				.		never received				37	79	115	68
01-1-11	01	2019-08-02	child10-20	2006-07-04	13.0787	female	5000-<10000	3-5	no	no					no					Done	yes	MBDV	2008-01-30	Vacc booklet	yes	MBDV	2008-03-05	Vacc booklet	yes	MBDV	2009-05-07	Vacc booklet	no				no			.		never received				37.3	64	102	60
01-1-12	01	2019-08-02	child10-20	2007-07-10	12.063	female	5000-<10000	3-5	no	no					no					not sure																				.		never received				36.4	80	98	64
01-1-13	01	2019-08-02	child10-20	2002-09-06	16.9035	male	<5000	3-5	no	no					no					Done	yes	MBDV	2004-03-24	Vacc booklet	yes	MBDV	2004-04-07	Vacc booklet	yes	MBDV	2005-05-18	Vacc booklet	no				no			.		never received				36.4	86	106	70
01-1-14	01	2019-08-02	child10-20	2009-06-08	10.1492	female	5000-<10000	>5	no	no					no					Done	yes	MBDV	2010-12-06	Vacc booklet	yes	MBDV	2011-01-12	Vacc booklet	yes	MBDV	2012-01-18	Vacc booklet	no				no			.		never received				37.3	81	107	66
01-1-15	01	2019-08-02	child10-20	2006-12-24	12.6051	male	<5000	3-5	no	no					no					Done	yes	MBDV	2008-06-25	Vacc booklet	yes	MBDV	2008-07-30	Vacc booklet	yes	MBDV	2009-08-05	Vacc booklet	no				no			.		never received				37.5	88	120	76
01-1-16	01	2019-08-02	child10-20	2003-11-02	15.7481	female	5000-<10000	3-5	no	no					no					Done	yes	MBDV	2005-05-04	Vacc booklet	yes	MBDV	2005-06-08	Vacc booklet	yes	MBDV	2006-06-14	Vacc booklet	no				no			.		never received				36.6	76	104	72
01-1-17	01	2019-08-02	child10-20	2003-09-17	15.8741	female	<5000	3-5	no	no					no					Done	yes	Unknown	2005-03-17	History taking	yes	Unknown	2005-04-17	History taking	no				no				no			.		never received				36.7	92	103	68
01-1-18	01	2019-08-02	child10-20	2002-01-18	17.5359	male	<5000	3-5	no	no					no					Done	yes	MBDV	2003-07-15	History taking	yes	MBDV	2003-08-15	History taking	yes	MBDV	2004-07-15	History taking	no				no			.		never received				37.1	51	106	67
01-1-19	01	2019-08-02	child10-20	2007-02-01	12.4983	female	5000-<10000	2	no	no					no					Done	yes	MBDV	2008-08-15	History taking	yes	MBDV	2008-09-15	History taking	yes	MBDV	2009-08-15	History taking	no				no			.		never received				37.2	72	109	85
01-1-20	01	2019-08-02	child10-20	2000-07-26	19.0171	male	<5000	3-5	no	no					no					not sure																				.		never received				37	82	100	60
01-1-21	01	2019-08-02	child10-20	2004-01-04	15.5756	female	5000-<10000	3-5	no	no					no					Done	yes	MBDV	2005-07-15	History taking	yes	MBDV	2005-08-15	History taking	yes	MBDV	2006-07-15	History taking	no				no			.		never received				37.4	78	100	72
01-1-22	01	2019-08-02	child10-20	2004-06-07	15.1513	male	5000-<10000	3-5	no	no					no					Done	yes	Unknown	2005-12-14	Vacc booklet	yes	Unknown	2006-01-25	Vacc booklet	yes	Unknown	2007-01-24	Vacc booklet	no				no			.		never received				36.6	64	107	66
01-1-23	01	2019-08-02	child10-20	2004-10-05	14.8227	female	<5000	3-5	no	no					no					not sure																				.		never received				37	90	110	63
01-1-24	01	2019-08-02	child10-20	2003-01-27	16.512	male	5000-<10000	3-5	no	no					no					Done	yes	MBDV	2004-07-28	Vacc booklet	yes	MBDV	2004-08-04	Vacc booklet	yes	MBDV	2005-08-31	Vacc booklet	no				no			.		never received				37.2	70	136	79
01-1-25	01	2019-08-02	child10-20	2003-06-10	16.1451	male	5000-<10000	3-5	no	no					no					Done	yes	Unknown	2005-01-12	Vacc booklet	yes	Unknown	2005-02-16	Vacc booklet	yes	Unknown	2006-02-22	Vacc booklet	no				no			.		never received				36.3	70	112	66
01-1-26	01	2019-08-02	child10-20	2001-01-03	18.5763	male	10000-<15000	3-5	no	no					no					not sure																				.		never received				36.5	81	117	74
01-1-27	01	2019-08-02	child10-20	2004-03-23	15.3593	male	<5000	>5	no	no					no					not sure																				.		never received				36.7	96	121	78
01-1-28	01	2019-08-02	child10-20	2001-05-21	18.1985	male	5000-<10000	3-5	no	no					no					not sure																				.		never received				37.4	64	120	76
01-1-29	01	2019-08-02	child10-20	2006-11-28	12.6762	male	5000-<10000	2	no	no					no					Done	yes	MBDV	2008-06-04	Vacc booklet	yes	MBDV	2008-07-09	Vacc booklet	yes	MBDV	2009-07-22	Vacc booklet	no				no			.		never received				36.7	92	98	62
01-1-30	01	2019-08-02	child10-20	2008-12-16	10.6256	female	10000-<15000	3-5	no	no					no					Done	yes	MBDV	2010-06-30	Vacc booklet	yes	MBDV	2010-08-04	Vacc booklet	yes	MBDV	2011-08-17	Vacc booklet	no				no			.		never received				37.3	92	97	56
01-1-31	01	2019-08-02	child10-20	2008-01-06	11.5702	female	10000-<15000	3-5	no	no					no					Done	yes	MBDV	2009-06-17	Vacc booklet	yes	MBDV	2009-08-19	Vacc booklet	yes	MBDV	2010-06-09	Vacc booklet	no				no			.		never received				36.5	102	115	71
01-2-01	01	2019-08-02	adult21-50	1970-07-20	49.0349	female	<5000	3-5	no	no					no					never received																				.		never received				37.4	84	137	83
01-2-02	01	2019-08-02	adult21-50	1980-12-26	38.5982	male	5000-<10000	>5	no	yes	1997-10-15	2	yes	2	no					not sure																				.		never received				37.4	72	135	88
01-2-03	01	2019-08-02	adult21-50	1979-08-12	39.9726	female	<5000	3-5	no	no					no					never received																				.		never received				37.4	74	135	81
01-2-04	01	2019-08-02	adult21-50	1981-12-13	37.6345	female	10000-<15000	2	no	no					no					not sure																				.		never received				37.3	66	125	90
01-2-05	01	2019-08-02	adult21-50	1974-10-11	44.8077	female	<5000	3-5	no	no					no					never received																				.		never received				36.7	66	106	69
01-2-06	01	2019-08-02	adult21-50	1983-10-17	35.7919	female	<5000	3-5	no	no					no					never received																				.		never received				37.1	70	113	80
01-2-07	01	2019-08-02	adult21-50	1974-02-21	45.4428	female	5000-<10000	3-5	no	no					no					never received																				.		never received				37.4	60	117	70
01-2-08	01	2019-08-02	adult21-50	1969-11-17	49.7057	male	5000-<10000	2	no	no					no					never received																				.		never received				36.6	56	130	72
01-2-09	01	2019-08-02	adult21-50	1980-11-24	38.6858	male	10000-<15000	3-5	no	no					no					never received																				.		never received				37.3	66	131	80
01-2-10	01	2019-08-02	adult21-50	1998-02-18	21.4511	male	5000-<10000	2	no	no					no					not sure																				.		never received				36.8	72	134	88
01-2-11	01	2019-08-02	adult21-50	1969-12-27	49.5962	male	10000-<15000	2	no	no					no					not sure																				.		never received				37.1	64	129	80
01-2-12	01	2019-08-02	adult21-50	1987-03-05	32.4107	male	5000-<10000	3-5	no	no					no					never received																				.		never received				36.8	64	120	88
01-2-13	01	2019-08-02	adult21-50	1980-01-02	39.5811	male	10000-<15000	3-5	no	no					no					never received																				.		never received				37.3	87	145	86
01-2-14	01	2019-08-02	adult21-50	1995-06-11	24.1424	male	5000-<10000	2	no	yes	2017-07-01	2	yes	2	no					not sure																				.		never received				37	53	111	64
01-2-15	01	2019-08-02	adult21-50	1980-02-13	39.4661	male	<5000	3-5	no	no					no					never received																				.		never received				37.4	68	120	82
01-2-16	01	2019-08-02	adult21-50	1969-07-02	50.0835	female	<5000	2	no	no					no					never received																				.		never received				37.2	66	117	82
01-2-17	01	2019-08-02	adult21-50	1974-01-28	45.5086	female	5000-<10000	3-5	no	no					no					not sure																				.		never received				37.4	76	150	103
01-2-18	01	2019-08-02	adult21-50	1972-07-11	47.0582	female	5000-<10000	2	no	no					no					never received																				.		never received				37	84	119	76
01-2-19	01	2019-08-02	adult21-50	1975-10-21	43.781	female	10000-<15000	3-5	no	no					no					never received																				.		never received				37.4	96	104	78
01-2-20	01	2019-08-02	adult21-50	1988-11-24	30.6858	male	>=15000	3-5	no	yes	2015-08-15	2	no	2	no					not sure																				.		never received				37.4	68	140	94
01-2-21	01	2019-08-02	adult21-50	1971-01-02	48.5804	female	5000-<10000	>5	no	no					no					never received																				.		never received				36.6	84	129	85
01-2-22	01	2019-08-02	adult21-50	1996-03-31	23.3374	female	10000-<15000	3-5	no	no					no					not sure																				.		never received				37.3	72	104	64
01-2-23	01	2019-08-02	adult21-50	1969-12-08	49.6482	female	<5000	2	no	no					no					never received																				.		never received				37.1	72	115	72
01-2-24	01	2019-08-02	adult21-50	1970-12-17	48.6242	female	>=15000	3-5	no	yes	2014-07-15	2	no	2	no					never received																				.		never received				37.1	74	122	75
01-2-25	01	2019-08-02	adult21-50	1972-01-12	47.5537	male	5000-<10000	2	no	no					no					never received																				.		never received				36.8	76	138	85
01-2-26	01	2019-08-02	adult21-50	1968-12-26	50.5982	female	<5000	1	no	no					no					never received																				.		never received				37.1	80	128	80
01-2-27	01	2019-08-02	adult21-50	1973-11-11	45.7221	female	>=15000	3-5	no	no					no					never received																				.		never received				36.2	69	129	81
01-2-28	01	2019-08-02	adult21-50	1971-10-15	47.7974	male	>=15000	2	no	no					no					never received																				.		never received				36.7	86	123	81
01-2-29	01	2019-08-02	adult21-50	1986-10-01	32.835	female	>=15000	3-5	no	yes	2009-08-15	2	no	2	no					never received																				.		never received				36.6	70	107	68
01-2-30	01	2019-08-02	adult21-50	1974-12-29	44.5914	female	>=15000	3-5	no	no					no					never received																				.		never received				37.1	68	119	75
01-2-31	01	2019-08-02	adult21-50	1982-12-15	36.6297	male	>=15000	3-5	no	no					no					never received																				.		never received				37.2	110	134	82
01-2-32	01	2019-08-02	adult21-50	1991-03-18	28.3751	female	>=15000	3-5	no	no					no					not sure																				.		never received				36.9	68	120	82
01-2-33	01	2019-08-02	adult21-50	1988-01-01	31.5838	female	>=15000	3-5	no	no					no					never received																				.		never received				36.4	74	109	78
01-3-01	01	2019-08-02	elderly>50	1956-10-03	62.8282	female	5000-<10000	3-5	no	yes	2011-06-15	2	no	2	no					never received																				.		never received				37.1	86	137	73
01-3-02	01	2019-08-02	elderly>50	1943-04-01	76.3368	female	5000-<10000	3-5	no	no					no					never received																				.		never received				37.3	76	160	82
01-3-03	01	2019-08-02	elderly>50	1959-05-15	60.2163	female	<5000	1	no	no					no					never received																				.		never received				36.8	74	116	77
01-3-04	01	2019-08-02	elderly>50	1960-01-05	59.5729	female	<5000	1	no	no					no					never received																				.		never received				37	80	133	77
01-3-05	01	2019-08-02	elderly>50	1946-01-01	73.5825	male	<5000	2	no	no					no					never received																				.		never received				36.8	96	146	75
01-3-06	01	2019-08-02	elderly>50	1945-06-10	74.1437	male	5000-<10000	2	no	no					no					not sure																				.		never received				37.4	90	137	82
01-3-07	01	2019-08-02	elderly>50	1957-09-05	61.9055	female	<5000	>5	no	no					no					never received																				.		never received				37.4	92	145	91
01-3-08	01	2019-08-02	elderly>50	1964-07-28	55.0116	female	<5000	2	no	no					no					never received																				.		never received				37.2	70	125	68
01-3-09	01	2019-08-02	elderly>50	1967-09-07	51.9014	male	5000-<10000	3-5	no	no					no					never received																				.		never received				37.2	70	154	94
01-3-10	01	2019-08-02	elderly>50	1960-12-25	58.601	male	<5000	2	no	no					no					never received																				.		never received				37.2	74	137	70
01-3-11	01	2019-08-02	elderly>50	1957-01-13	62.5489	female	5000-<10000	2	no	no					no					never received																				.		never received				37	87	140	76
01-3-12	01	2019-08-02	elderly>50	1960-07-19	59.0363	female	5000-<10000	2	no	no					no					never received																				.		never received				37	72	127	79
01-3-13	01	2019-08-02	elderly>50	1955-05-09	64.2327	female	<5000	2	no	yes	2009-07-01	2	yes	2	no					never received																				.		never received				37.3	78	138	82
01-3-14	01	2019-08-02	elderly>50	1968-03-18	51.373	female	<5000	2	no	yes	2017-11-15	2	yes	2	no					never received																				.		never received				37.3	97	132	73
01-3-15	01	2019-08-02	elderly>50	1963-12-01	55.6687	male	<5000	3-5	no	no					no					never received																				.		never received				37.1	60	120	72
01-3-16	01	2019-08-02	elderly>50	1932-04-01	87.3347	male	<5000	1	no	no					no					never received																				.		never received				36.7	96	137	84
01-3-17	01	2019-08-02	elderly>50	1962-12-16	56.627	female	<5000	2	no	yes	2012-07-01	2	no	2	no					never received																				.		never received				37.3	98	133	72
01-3-18	01	2019-08-02	elderly>50	1966-07-07	53.0705	female	5000-<10000	3-5	no	no					no					never received																				.		never received				37.3	70	153	102
01-3-19	01	2019-08-02	elderly>50	1954-01-01	65.5825	female	<5000	1	no	no					no					never received																				.		never received				37.3	76	117	57
01-3-20	01	2019-08-02	elderly>50	1955-05-04	64.2464	male	<5000	2	no	no					no					never received																				.		never received				37.1	74	135	76
01-3-21	01	2019-08-02	elderly>50	1953-11-01	65.7495	male	<5000	3-5	no	no					no					never received																				.		never received				37.2	72	180	102
01-3-22	01	2019-08-02	elderly>50	1952-11-06	66.7351	female	<5000	2	no	no					no					never received																				.		never received				37.2	74	138	80
01-3-23	01	2019-08-02	elderly>50	1958-06-29	61.0924	female	<5000	3-5	no	no					no					never received																				.		never received				36.3	64	126	76
01-3-24	01	2019-08-02	elderly>50	1945-01-24	74.5188	female	5000-<10000	3-5	no	no					no					never received																				.		never received				37.2	84	115	70
01-3-25	01	2019-08-02	elderly>50	1953-10-03	65.8289	female	>=15000	>5	no	yes	2015-08-15	2	yes	2	no					never received																				.		never received				37	66	125	74
01-3-26	01	2019-08-02	elderly>50	1940-10-03	78.8282	male	<5000	3-5	no	yes	2018-08-20	2	no	2	no					never received																				.		never received				36.8	84	134	82
01-3-27	01	2019-08-02	elderly>50	1961-08-04	57.9932	female	<5000	3-5	no	no					no					never received																				.		never received				37.2	74	138	87
01-3-28	01	2019-08-02	elderly>50	1963-06-27	56.0986	male	<5000	3-5	no	no					no					never received																				.		never received				37.3	96	157	100
01-3-29	01	2019-08-02	elderly>50	1953-01-10	66.5572	female	<5000	1	no	no					no					never received																				.		never received				36.2	74	129	78
01-3-30	01	2019-08-02	elderly>50	1949-01-01	70.5818	female	<5000	2	no	no					no					never received																				.		never received				37.3	68	114	73
01-3-31	01	2019-08-02	elderly>50	1943-01-01	76.5832	female	<5000	2	no	no					no					never received																				.		never received				37.3	81	174	92
01-3-32	01	2019-08-02	elderly>50	1959-10-02	59.833	female	<5000	2	no	yes	2009-07-01	2	yes	2	no					never received																				.		never received				37.2	80	143	97
01-3-33	01	2019-08-02	elderly>50	1967-12-23	51.6085	female	>=15000	3-5	no	no					no					never received																				.		never received				36.9	62	136	92
02-1-01	02	2019-03-19	child10-20	2005-09-07	13.5277	female	>=15000	3-5	no	no					no					Done	yes	MBDV	2007-03-15	History taking	yes	MBDV	2007-04-15	History taking	yes	MBDV	2008-04-15	History taking	no				no			.		never received				36.8	57	102	65
02-1-02	02	2019-03-19	child10-20	2006-02-26	13.0568	male	>=15000	3-5	no	no					no					Done	yes	MBDV	2007-08-15	History taking	yes	MBDV	2007-09-15	History taking	yes	MBDV	2008-09-15	History taking	no				no			.		never received				36.8	88	93	60
02-1-03	02	2019-03-19	child10-20	2001-04-18	17.9165	male	10000-<15000	3-5	no	no					no					Done	yes	MBDV	2002-10-15	History taking	yes	MBDV	2002-11-15	History taking	yes	MBDV	2003-11-15	History taking	no				no			.		never received				37.3	68	114	77
02-1-04	02	2019-03-19	child10-20	2006-09-18	12.4983	male	>=15000	3-5	no	no					no					Done	yes	MBDV	2008-03-15	History taking	yes	MBDV	2008-04-15	History taking	yes	MBDV	2009-04-15	History taking	no				no			.		never received				37.2	77	90	52
02-1-05	02	2019-03-19	child10-20	2007-06-21	11.7426	male	>=15000	3-5	no	no					no					Done	yes	MBDV	2008-12-15	History taking	yes	MBDV	2009-01-15	History taking	yes	MBDV	2010-01-15	History taking	no				no			.		never received				37.2	86	112	67
02-1-06	02	2019-03-19	child10-20	2005-09-25	13.4784	male	>=15000	>5	no	no					no					Done	yes	MBDV	2007-03-15	History taking	yes	MBDV	2007-04-15	History taking	yes	MBDV	2008-04-15	History taking	no				no			.		never received				36.9	68	108	61
02-1-07	02	2019-03-19	child10-20	2007-10-12	11.4333	male	>=15000	3-5	no	no					no					Done	yes	MBDV	2009-04-15	History taking	yes	MBDV	2009-05-15	History taking	yes	MBDV	2010-05-15	History taking	no				no			.		never received				37.3	96	138	89
02-1-08	02	2019-03-19	child10-20	2001-02-21	18.0698	male	Unknown	3-5	no	no					no					Done	yes	MBDV	2002-08-15	History taking	yes	MBDV	2002-09-15	History taking	yes	MBDV	2003-09-15	History taking	no				no			.		never received				37.2	86	108	70
02-1-09	02	2019-03-19	child10-20	2000-01-26	19.1431	female	>=15000	3-5	no	no					no					not sure																				.		never received				37.2	72	111	70
02-1-10	02	2019-03-19	child10-20	2008-02-13	11.0938	male	5000-<10000	3-5	no	no					no					Done	yes	MBDV	2009-08-15	History taking	yes	MBDV	2009-09-15	History taking	yes	MBDV	2010-09-15	History taking	no				no			.		never received				36.7	70	94	65
02-1-11	02	2019-03-19	child10-20	2001-09-22	17.4867	female	>=15000	3-5	no	no					no					Done	yes	MBDV	2003-03-15	History taking	yes	MBDV	2003-04-15	History taking	yes	MBDV	2004-04-15	History taking	no				no			.		never received				37.2	92	105	77
02-1-12	02	2019-03-19	child10-20	2007-03-22	11.9918	male	>=15000	3-5	no	no					no					Done	yes	MBDV	2008-09-15	History taking	yes	MBDV	2008-10-15	History taking	yes	MBDV	2009-10-15	History taking	no				no			.		never received				37.2	76	92	60
02-1-13	02	2019-03-19	child10-20	2005-01-01	14.2094	male	5000-<10000	3-5	no	no					no					Done	yes	MBDV	2006-06-15	History taking	yes	MBDV	2006-07-15	History taking	yes	MBDV	2007-07-15	History taking	no				no			.		never received				36.1	94	94	70
02-1-14	02	2019-03-19	child10-20	2009-02-27	10.0534	male	10000-<15000	>5	no	no					no					Done	yes	MBDV	2010-08-15	History taking	yes	MBDV	2010-09-15	History taking	yes	MBDV	2011-09-15	History taking	no				no			.		never received				36.5	92	106	63
02-1-15	02	2019-03-19	child10-20	2003-10-27	15.3922	female	<5000	2	no	no					no					Done	yes	MBDV	2004-09-15	History taking	yes	MBDV	2004-10-15	History taking	yes	MBDV	2005-10-15	History taking	no				no			.		never received				37.4	76	90	62
02-1-16	02	2019-03-19	child10-20	2008-05-16	10.8392	female	5000-<10000	3-5	no	no					no					Done	yes	MBDV	2009-11-15	History taking	yes	MBDV	2009-12-15	History taking	yes	MBDV	2010-12-15	History taking	no				no			.		never received				36.7	95	95	60
02-1-17	02	2019-03-19	child10-20	1998-08-01	20.6297	male	>=15000	3-5	no	no					no					not sure																				.		never received				37	76	129	65
02-1-18	02	2019-03-19	child10-20	2005-08-05	13.6181	female	Unknown	2	no	no					no					Done	yes	MBDV	2007-02-15	History taking	yes	MBDV	2007-03-15	History taking	yes	MBDV	2008-03-15	History taking	no				no			.		never received				37	91	103	65
02-1-19	02	2019-03-19	child10-20	1999-09-24	19.4825	male	10000-<15000	3-5	no	no					no					not sure																				.		never received				37	78	122	72
02-1-20	02	2019-03-19	child10-20	2002-05-05	16.8706	male	5000-<10000	3-5	no	no					no					Done	yes	MBDV	2003-11-15	History taking	yes	MBDV	2003-12-15	History taking	yes	MBDV	2004-12-15	History taking	no				no			.		never received				37.3	76	122	70
02-1-21	02	2019-03-19	child10-20	2006-05-14	12.846	male	>=15000	3-5	no	no					no					Done	yes	MBDV	2007-11-15	History taking	yes	MBDV	2007-12-15	History taking	yes	MBDV	2008-12-15	History taking	no				no			.		never received				37.4	92	118	76
02-1-22	02	2019-03-19	child10-20	2002-12-11	16.2683	female	>=15000	3-5	no	no					no					Done	yes	MBDV	2004-05-15	History taking	yes	MBDV	2004-06-15	History taking	yes	MBDV	2005-06-15	History taking	no				no			.		never received				37.3	80	91	53
02-1-23	02	2019-03-19	child10-20	2008-05-20	10.8282	male	Unknown	3-5	no	no					no					Done	yes	MBDV	2009-11-15	History taking	yes	MBDV	2009-12-15	History taking	yes	MBDV	2010-12-15	History taking	no				no			.		never received				37.3	74	98	58
02-1-24	02	2019-03-19	child10-20	2001-12-12	17.2649	male	>=15000	3-5	no	no					no					Done	yes	MBDV	2003-05-15	History taking	yes	MBDV	2003-06-15	History taking	yes	MBDV	2004-06-15	History taking	no				no			.		never received				36.9	84	98	60
02-1-25	02	2019-04-04	child10-20	2007-04-27	11.937	female	<5000	>5	no	no					no					Done	yes	MBDV	2008-10-15	History taking	yes	MBDV	2009-10-15	History taking	yes	MBDV	2009-11-15	History taking	no				no			.		never received				37.5	78	119	75
02-1-26	02	2019-04-04	child10-20	2003-11-21	15.3676	male	10000-<15000	3-5	no	no					no					Done	yes	MBDV	2005-05-15	History taking	yes	MBDV	2006-05-15	History taking	yes	MBDV	2006-06-15	History taking	no				no			.		never received				36.3	101	126	80
02-1-27	02	2019-04-04	child10-20	2005-10-20	13.4538	male	5000-<10000	3-5	no	no					no					Done	yes	MBDV	2006-04-15	History taking	yes	MBDV	2007-04-15	History taking	yes	MBDV	2007-05-15	History taking	no				no			.		never received				37	89	126	65
02-1-28	02	2019-04-04	child10-20	2000-07-05	18.7461	female	<5000	2	no	no					no					Done	yes	MBDV	2002-01-15	History taking	yes	MBDV	2003-01-15	History taking	yes	MBDV	2003-02-15	History taking	no				no			.		never received				36.3	86	125	84
02-1-29	02	2019-04-04	child10-20	2009-03-04	10.0835	male	<5000	3-5	no	no					no					Done	yes	MBDV	2010-09-15	History taking	yes	MBDV	2011-09-15	History taking	yes	MBDV	2011-10-15	History taking	no				no			.		never received				37	81	104	69
02-1-30	02	2019-04-04	child10-20	1998-11-27	20.3504	male	>=15000	3-5	no	no					no					not sure																				.		never received				37	78	113	71
02-1-31	02	2019-04-04	child10-20	2001-11-28	17.347	male	>=15000	3-5	no	no					no					Done	yes	MBDV	2003-05-15	History taking	yes	MBDV	2004-05-15	History taking	yes	MBDV	2004-06-15	History taking	no				no			.		never received				36.7	71	129	85
02-2-01	02	2019-03-19	adult21-50	1975-08-13	43.5975	male	5000-<10000	3-5	no	no					no					never received																				.		never received				36	72	134	77
02-2-02	02	2019-03-19	adult21-50	1973-07-26	45.6454	female	>=15000	3-5	no	no					no					never received																				.		never received				37.1	102	133	77
02-2-03	02	2019-03-19	adult21-50	1982-11-06	36.3641	male	>=15000	>5	no	no					no					never received																				.		never received				36.7	92	117	75
02-2-04	02	2019-03-19	adult21-50	1993-02-10	26.0999	male	5000-<10000	2	no	no					no					Done	yes	MBDV	1994-08-15	History taking	yes	MBDV	1994-09-15	History taking	yes	MBDV	1995-09-15	History taking	no				no			.		never received				36.3	96	123	82
02-2-05	02	2019-03-19	adult21-50	1969-11-18	49.3306	male	>=15000	3-5	no	no					no					never received																				.		never received				36.4	68	150	100
02-2-06	02	2019-03-19	adult21-50	1991-08-28	27.5565	male	>=15000	3-5	no	yes	2018-02-15	2	no	2	no					not sure																				.		never received				36.8	74	108	73
02-2-07	02	2019-03-19	adult21-50	1973-03-19	45.9986	male	5000-<10000	2	no	no					no					never received																				.		never received				37.2	89	152	78
02-2-08	02	2019-03-19	adult21-50	1985-12-08	33.2758	male	>=15000	3-5	no	no					no					never received																				.		never received				36.8	96	122	80
02-2-09	02	2019-03-19	adult21-50	1981-09-12	37.514	male	10000-<15000	2	no	no					no					never received																				.		never received				37	87	136	80
02-2-10	02	2019-03-19	adult21-50	1994-07-15	24.6762	female	>=15000	3-5	no	no					no					not sure																				.		never received				36.8	92	124	71
02-2-11	02	2019-03-19	adult21-50	1983-11-28	35.3046	female	>=15000	3-5	no	no					no					never received																				.		never received				37	64	100	72
02-2-12	02	2019-03-19	adult21-50	1994-12-07	24.2793	female	10000-<15000	3-5	no	no					no					not sure																				.		never received				36.7	96	102	66
02-2-13	02	2019-03-19	adult21-50	1973-04-06	45.9493	female	>=15000	3-5	no	no					no					never received																				.		never received				37.3	83	171	96
02-2-14	02	2019-03-19	adult21-50	1968-05-01	50.8802	female	5000-<10000	2	no	no					no					never received																				.		never received				37.4	86	105	76
02-2-15	02	2019-03-19	adult21-50	1972-08-10	46.6037	male	<5000	2	no	no					no					never received																				.		never received				36.7	84	131	83
02-2-16	02	2019-03-19	adult21-50	1969-09-25	49.4784	male	10000-<15000	1	no	no					no					never received																				.		never received				37.3	92	166	100
02-2-17	02	2019-03-19	adult21-50	1969-10-21	49.4073	female	5000-<10000	3-5	no	no					no					never received																				.		never received				37	68	125	76
02-2-18	02	2019-03-19	adult21-50	1980-06-10	38.7707	female	5000-<10000	3-5	no	no					no					never received																				.		never received				37.1	88	110	68
02-2-19	02	2019-03-19	adult21-50	1973-12-28	45.2211	male	>=15000	3-5	no	no					no					never received																				.		never received				36.6	82	129	75
02-2-20	02	2019-03-19	adult21-50	1968-11-29	50.2998	female	>=15000	3-5	no	no					no					never received																				.		never received				37.2	72	132	80
02-2-21	02	2019-03-19	adult21-50	1968-11-17	50.3326	female	>=15000	3-5	no	no					no					never received																				.		never received				36.8	88	98	65
02-2-22	02	2019-03-19	adult21-50	1983-12-04	35.2882	male	>=15000	2	no	no					no					never received																				.		never received				37	80	100	70
02-2-23	02	2019-03-19	adult21-50	1981-11-08	37.358	male	5000-<10000	3-5	no	no					no					never received																				.		never received				37	86	117	72
02-2-24	02	2019-03-19	adult21-50	1997-01-23	22.1492	female	>=15000	3-5	no	no					no					not sure																				.		never received				37	73	107	70
02-2-25	02	2019-03-19	adult21-50	1974-03-15	45.0103	male	5000-<10000	2	no	no					no					never received																				.		never received				36.9	86	126	81
02-2-26	02	2019-04-04	adult21-50	1977-10-28	41.4319	male	>=15000	2	no	no					no					never received																				.		never received				37	66	118	73
02-2-27	02	2019-04-04	adult21-50	1974-05-16	44.8843	male	5000-<10000	3-5	no	no					no					never received																				.		never received				36.5	73	116	80
02-2-28	02	2019-04-04	adult21-50	1975-01-01	44.2546	male	>=15000	2	no	no					no					never received																				.		never received				37.2	94	139	83
02-2-29	02	2019-04-04	adult21-50	1975-10-28	43.4333	female	10000-<15000	1	no	no					no					never received																				.		never received				36	66	106	71
02-2-30	02	2019-04-04	adult21-50	1976-10-21	42.4504	female	>=15000	3-5	no	no					no					never received																				.		never received				36.8	74	142	88
02-2-31	02	2019-04-04	adult21-50	1979-08-03	39.6687	female	10000-<15000	3-5	no	no					no					never received																				.		never received				36.8	85	105	72
02-2-32	02	2019-04-04	adult21-50	1992-05-31	26.8419	female	>=15000	3-5	no	no					no					never received																				.		never received				36.8	78	114	72
02-2-33	02	2019-04-04	adult21-50	1984-11-18	34.3737	male	>=15000	3-5	no	no					no					never received																				.		never received				36.7	81	130	80
02-3-01	02	2019-03-19	elderly>50	1956-01-22	63.154	female	<5000	2	no	yes	1981-07-01	1	no	2	no					never received																				.		never received				37.3	100	151	90
02-3-02	02	2019-03-19	elderly>50	1950-06-10	68.7721	female	<5000	2	no	no					no					never received																				.		never received				36.7	73	125	64
02-3-03	02	2019-03-19	elderly>50	1966-04-27	52.8925	male	>=15000	3-5	no	no					no					never received																				.		never received				36.5	65	148	96
02-3-04	02	2019-03-19	elderly>50	1961-06-30	57.7166	male	10000-<15000	2	no	no					no					never received																				.		never received				37.2	90	134	85
02-3-05	02	2019-03-19	elderly>50	1957-03-04	62.0397	male	>=15000	3-5	no	no					no					never received																				.		never received				37.3	106	131	88
02-3-06	02	2019-03-19	elderly>50	1949-01-01	70.2094	female	<5000	2	no	no					no					never received																				.		never received				36.8	88	138	87
02-3-07	02	2019-03-19	elderly>50	1966-10-02	52.46	male	5000-<10000	1	no	no					no					never received																				.		never received				37.3	72	133	85
02-3-08	02	2019-03-19	elderly>50	1946-01-01	73.2101	male	<5000	2	no	no					no					never received																				.		never received				37.3	76	132	68
02-3-09	02	2019-03-19	elderly>50	1961-11-24	57.3142	female	5000-<10000	3-5	no	no					no					never received																				.		never received				37.2	83	130	74
02-3-10	02	2019-03-19	elderly>50	1953-04-13	65.9302	female	>=15000	>5	no	no					no					never received																				.		never received				37.4	83	127	64
02-3-11	02	2019-03-19	elderly>50	1950-01-01	69.2101	female	<5000	2	no	no					no					never received																				.		never received				36.9	76	139	80
02-3-12	02	2019-03-19	elderly>50	1940-01-01	79.2115	male	<5000	1	no	no					no					never received																				.		never received				37.2	88	111	68
02-3-13	02	2019-03-19	elderly>50	1931-01-01	88.2108	female	<5000	3-5	no	no					no					never received																				.		never received				36.7	78	122	64
02-3-14	02	2019-03-19	elderly>50	1967-04-15	51.9261	female	5000-<10000	3-5	no	no					no					never received																				.		never received				37.4	74	140	100
02-3-15	02	2019-03-19	elderly>50	1960-07-19	58.6639	female	5000-<10000	2	no	no					no					never received																				.		never received				37.2	70	133	88
02-3-16	02	2019-03-19	elderly>50	1964-03-04	55.039	female	5000-<10000	2	no	no					no					never received																				.		never received				37.2	86	147	87
02-3-17	02	2019-03-19	elderly>50	1956-10-13	62.4285	female	<5000	1	no	no					no					never received																				.		never received				37.3	98	140	76
02-3-18	02	2019-03-19	elderly>50	1961-06-14	57.7604	male	<5000	1	no	no					no					never received																				.		never received				37.5	104	123	78
02-3-19	02	2019-03-19	elderly>50	1965-10-21	53.4073	female	<5000	2	no	no					no					never received																				.		never received				37	100	136	84
02-3-20	02	2019-03-19	elderly>50	1952-01-01	67.2115	male	<5000	1	no	no					no					never received																				.		never received				37	87	103	72
02-3-21	02	2019-03-19	elderly>50	1965-01-16	54.1684	male	10000-<15000	3-5	no	no					no					never received																				.		never received				37.4	79	123	78
02-3-22	02	2019-03-19	elderly>50	1958-05-01	60.8816	female	10000-<15000	3-5	no	no					no					never received																				.		never received				37.3	89	136	87
02-3-23	02	2019-03-19	elderly>50	1966-11-02	52.3751	male	5000-<10000	3-5	no	no					no					never received																				.		never received				37.3	86	94	75
02-3-24	02	2019-03-19	elderly>50	1952-01-01	67.2115	male	10000-<15000	3-5	no	no					no					never received																				.		never received				36.9	87	136	82
02-3-25	02	2019-03-19	elderly>50	1953-01-01	66.2094	female	<5000	2	no	no					no					never received																				.		never received				36.5	66	90	63
02-3-26	02	2019-03-19	elderly>50	1966-03-20	52.9966	female	>=15000	2	no	no					no					never received																				.		never received				37.4	70	105	71
02-3-27	02	2019-03-19	elderly>50	1958-04-29	60.8871	male	<5000	2	no	no					no					never received																				.		never received				36.9	60	136	86
02-3-28	02	2019-03-19	elderly>50	1959-04-03	59.9589	female	10000-<15000	2	no	no					no					never received																				.		never received				37.5	77	138	80
02-3-29	02	2019-03-19	elderly>50	1955-01-01	64.2108	male	10000-<15000	3-5	no	no					no					never received																				.		never received				37.7	70	150	70
02-3-30	02	2019-03-19	elderly>50	1958-11-24	60.3149	female	>=15000	3-5	no	no					no					never received																				.		never received				37.2	66	97	60
02-3-31	02	2019-03-19	elderly>50	1952-01-01	67.2115	female	<5000	2	no	no					no					never received																				.		never received				37.3	90	124	84
02-3-32	02	2019-03-19	elderly>50	1935-01-01	84.2108	female	<5000	1	no	no					no					never received																				.		never received				37.1	92	137	90
02-3-33	02	2019-04-04	elderly>50	1959-06-23	59.781	female	10000-<15000	3-5	no	no					no					never received																				.		never received				36.5	69	105	63
03-1-01	03	2019-06-07	child10-20	2004-01-10	15.4059	male	5000-<10000	>5	no	no					no					not sure																				.		never received				36.8	76	117	67
03-1-02	03	2019-06-07	child10-20	2007-03-27	12.1971	female	5000-<10000	>5	no	no					no					Done	yes	MBDV	2008-09-09	Vacc booklet	yes	MBDV	2008-10-14	Vacc booklet	yes	MBDV	2009-09-08	Vacc booklet	no				no			.		never received				37.3	85	103	60
03-1-03	03	2019-06-07	child10-20	2009-02-05	10.3326	female	<5000	>5	no	no					no					Done	yes	MBDV	2010-08-10	Vacc booklet	yes	MBDV	2010-11-09	Vacc booklet	yes	MBDV	2011-08-09	Vacc booklet	no				no			.		never received				37.3	86	117	66
03-1-04	03	2019-06-07	child10-20	2002-06-09	16.9938	male	<5000	>5	no	no					no					never received																				.		never received				36.4	81	122	76
03-1-05	03	2019-06-07	child10-20	2004-09-22	14.705	male	<5000	3-5	no	no					no					not sure																				.		never received				37.3	82	117	63
03-1-06	03	2019-06-07	child10-20	2006-01-09	13.4073	male	5000-<10000	>5	no	no					no					Done	yes	MBDV	2007-07-10	Vacc booklet	yes	MBDV	2007-08-14	Vacc booklet	yes	MBDV	2008-07-15	Vacc booklet	no				no			.		never received				37.1	102	92	59
03-1-07	03	2019-06-07	child10-20	2008-05-20	11.0472	male	>=15000	3-5	no	no					no					Done	yes	MBDV	2009-11-10	Vacc booklet	yes	MBDV	2009-12-08	Vacc booklet	yes	MBDV	2010-11-09	Vacc booklet	no				no			.		never received				36.9	81	118	72
03-1-08	03	2019-06-07	child10-20	1999-12-05	19.5044	male	10000-<15000	>5	no	no					no					not sure																				.		never received				36.8	76	113	70
03-1-09	03	2019-06-07	child10-20	2007-06-11	11.989	female	5000-<10000	>5	no	no					no					Done	yes	MBDV	2008-12-09	Vacc booklet	yes	MBDV	2009-01-13	Vacc booklet	yes	MBDV	2010-01-12	Vacc booklet	no				no			.		never received				37.1	103	98	68
03-1-10	03	2019-06-07	child10-20	2004-02-16	15.3046	male	5000-<10000	3-5	no	no					no					never received																				.		never received				37.4	78	122	74
03-1-11	03	2019-06-07	child10-20	2004-05-08	15.0801	male	<5000	3-5	no	no					no					not sure																				.		never received				36.6	80	129	77
03-1-12	03	2019-06-07	child10-20	2001-09-09	17.7413	male	<5000	3-5	no	no					no					never received																				.		never received				37.2	84	92	60
03-1-13	03	2019-06-07	child10-20	1999-01-31	20.3477	male	5000-<10000	>5	no	no					no					never received																				.		never received				36.9	80	118	72
03-1-14	03	2019-06-07	child10-20	2000-06-13	18.9815	male	10000-<15000	3-5	no	no					no					never received																				.		never received				37.1	57	107	60
03-1-15	03	2019-06-07	child10-20	2003-05-20	16.0493	female	10000-<15000	>5	no	no					no					never received																				.		never received				36.7	86	104	60
03-1-16	03	2019-06-07	child10-20	2000-11-19	18.5462	male	>=15000	>5	no	no					no					Done	yes	MBDV	2002-07-23	Vacc booklet	yes	MBDV	2002-07-30	Vacc booklet	no				no				no			.		never received				36.9	66	129	76
03-1-17	03	2019-06-07	child10-20	2002-06-12	16.9856	male	<5000	>5	no	no					no					never received																				.		never received				36.9	61	106	67
03-1-18	03	2019-06-07	child10-20	2005-11-07	13.5797	male	5000-<10000	>5	no	no					no					Done	yes	MBDV	2007-06-12	Vacc booklet	yes	MBDV	2007-07-10	Vacc booklet	yes	MBDV	2008-05-13	Vacc booklet	no				no			.		never received				36.3	72	115	82
03-1-19	03	2019-06-07	child10-20	2005-08-26	13.7796	male	<5000	>5	no	no					no					Done	yes	MBDV	2007-02-13	Vacc booklet	yes	MBDV	2007-04-10	Vacc booklet	yes	MBDV	2008-02-12	Vacc booklet	no				no			.		never received				37	92	135	76
03-1-20	03	2019-06-07	child10-20	2001-08-31	17.7659	female	<5000	>5	no	no					no					not sure																				.		never received				37	103	132	76
03-1-21	03	2019-06-07	child10-20	2007-12-13	11.4825	male	5000-<10000	3-5	no	no					no					Done	yes	MBDV	2009-06-09	Vacc booklet	yes	MBDV	2009-08-11	Vacc booklet	yes	MBDV	2010-06-08	Vacc booklet	no				no			.		never received				36	90	101	63
03-1-22	03	2019-06-07	child10-20	2005-02-09	14.3217	male	10000-<15000	>5	no	no					no					Done	yes	MBDV	2006-09-19	Vacc booklet	yes	MBDV	2006-12-17	Vacc booklet	yes	MBDV	2007-09-11	Vacc booklet	no				no			.		never received				36.6	60	104	66
03-1-23	03	2019-06-07	child10-20	2006-08-22	12.7912	male	5000-<10000	3-5	no	no					no					not sure																				.		never received				36.6	84	122	81
03-1-24	03	2019-06-07	child10-20	2004-09-26	14.694	female	10000-<15000	>5	no	no					no					Done	yes	MBDV	2006-05-16	Vacc booklet	yes	MBDV	2006-06-20	Vacc booklet	yes	MBDV	2008-03-11	Vacc booklet	no				no			.		never received				37.2	78	96	54
03-1-25	03	2019-06-07	child10-20	2000-11-11	18.5681	male	<5000	>5	no	no					no					not sure																				.		never received				36.9	82	125	71
03-1-26	03	2019-06-07	child10-20	2004-05-22	15.0418	male	5000-<10000	3-5	no	no					no					not sure																				.		never received				36.7	54	102	71
03-1-27	03	2019-06-07	child10-20	2005-09-12	13.7331	male	5000-<10000	>5	no	no					no					not sure																				.		never received				36.8	79	108	64
03-1-28	03	2019-06-07	child10-20	2004-11-28	14.5216	male	<5000	>5	no	no					no					not sure																				.		never received				36.7	84	122	84
03-1-29	03	2019-06-07	child10-20	2006-11-29	12.5202	male	5000-<10000	3-5	no	no					no					Done	yes	MBDV	2008-07-08	Vacc booklet	yes	MBDV	2008-08-19	Vacc booklet	yes	MBDV	2009-06-09	Vacc booklet	no				no			.		not sure				37.2	78	104	67
03-1-30	03	2019-06-07	child10-20	2006-11-12	12.5667	male	5000-<10000	>5	no	no					no					not sure																				.		never received				36.5	82	117	77
03-1-31	03	2019-06-07	child10-20	1999-09-25	19.6988	male	>=15000	3-5	no	no					no					never received																				.		never received				36.3	70	130	83
03-2-01	03	2019-06-07	adult21-50	1972-01-01	47.4305	female	>=15000	>5	no	no					no					never received																				.		never received				36.7	76	120	86
03-2-02	03	2019-06-07	adult21-50	1991-09-16	27.7235	male	5000-<10000	1	no	no					no					not sure																				.		never received				37.2	68	130	88
03-2-03	03	2019-06-07	adult21-50	1993-01-01	26.4285	male	>=15000	2	no	yes	2012-05-15	2	yes	2	no					not sure																				.		never received				37.3	80	126	70
03-2-04	03	2019-06-07	adult21-50	1992-12-30	26.4339	male	>=15000	>5	no	no					no					not sure																				.		never received				37.3	65	116	62
03-2-05	03	2019-06-07	adult21-50	1995-03-02	24.2656	female	5000-<10000	>5	no	no					no					not sure																				.		never received				36.6	71	114	76
03-2-06	03	2019-06-07	adult21-50	1983-10-10	35.6578	female	5000-<10000	3-5	no	no					no					never received																				.		never received				37.3	72	117	70
03-2-07	03	2019-06-07	adult21-50	1989-10-22	29.6235	female	<5000	3-5	no	no					no					never received																				.		never received				37	96	120	79
03-2-08	03	2019-06-07	adult21-50	1987-06-04	32.0082	male	10000-<15000	3-5	no	no					no					never received																				.		never received				37.3	62	127	71
03-2-09	03	2019-06-07	adult21-50	1971-01-01	48.4298	female	<5000	>5	no	no					no					never received																				.		never received				36.9	92	142	92
03-2-10	03	2019-06-07	adult21-50	1977-05-02	42.0972	female	<5000	>5	no	no					no					never received																				.		never received				37.1	97	164	102
03-2-11	03	2019-06-07	adult21-50	1970-09-12	48.7337	male	5000-<10000	>5	no	no					no					never received																				.		never received				37.3	60	123	74
03-2-12	03	2019-06-07	adult21-50	1970-01-01	49.4292	male	5000-<10000	>5	no	no					no					never received																				.		never received				37	86	114	82
03-2-13	03	2019-06-07	adult21-50	1979-09-19	39.7153	female	<5000	3-5	no	no					no					never received																				.		never received				36.9	80	118	81
03-2-14	03	2019-06-07	adult21-50	1994-12-26	24.4463	male	10000-<15000	3-5	no	no					no					never received																				.		never received				36.9	77	104	64
03-2-15	03	2019-06-07	adult21-50	1987-05-15	32.063	female	10000-<15000	3-5	no	no					no					never received																				.		never received				36.7	102	102	69
03-2-16	03	2019-06-07	adult21-50	1976-12-26	42.4449	female	10000-<15000	3-5	no	no					no					never received																				.		never received				36.3	86	133	87
03-2-17	03	2019-06-07	adult21-50	1991-12-09	27.4935	male	>=15000	3-5	no	no					no					never received																				.		never received				37.3	78	115	76
03-2-18	03	2019-06-07	adult21-50	1969-01-01	50.4285	female	10000-<15000	3-5	no	no					no					never received																				.		never received				37.4	112	130	80
03-2-19	03	2019-06-07	adult21-50	1981-03-12	38.2368	female	10000-<15000	>5	no	no					no					never received																				.		never received				37.2	98	147	93
03-2-20	03	2019-06-07	adult21-50	1976-02-18	43.2991	female	5000-<10000	3-5	no	no					no					never received																				.		never received				36.6	103	138	85
03-2-21	03	2019-06-07	adult21-50	1990-08-30	28.7693	male	5000-<10000	3-5	no	no					no					never received																				.		never received				37.2	71	134	84
03-2-22	03	2019-06-07	adult21-50	1974-05-20	45.0486	female	5000-<10000	>5	no	no					no					never received																				.		never received				36.7	80	128	88
03-2-23	03	2019-06-07	adult21-50	1985-03-15	34.2286	female	<5000	3-5	no	no					no					not sure																				.		never received				36.3	64	112	68
03-2-24	03	2019-06-07	adult21-50	1984-05-17	35.0554	female	<5000	3-5	no	no					no					never received																				.		never received				36.7	84	112	68
03-2-25	03	2019-06-07	adult21-50	1969-01-01	50.4285	female	10000-<15000	>5	no	no					no					never received																				.		never received				37	79	153	76
03-2-26	03	2019-06-07	adult21-50	1969-01-01	50.4285	female	10000-<15000	>5	no	no					no					never received																				.		never received				37.3	70	160	102
03-2-27	03	2019-06-07	adult21-50	1974-01-05	45.4182	male	<5000	>5	no	no					no					never received																				.		never received				37	74	135	90
03-2-28	03	2019-06-07	adult21-50	1984-09-25	34.6968	female	>=15000	>5	no	no					no					never received																				.		never received				36.7	66	93	61
03-2-29	03	2019-06-07	adult21-50	1978-05-31	41.0185	male	<5000	>5	no	no					no					never received																				.		never received				36.8	66	122	70
03-2-30	03	2019-06-07	adult21-50	1976-02-12	43.3155	male	10000-<15000	>5	no	no					no					never received																				.		never received				36.8	82	120	74
03-2-31	03	2019-06-07	adult21-50	1983-03-17	36.2245	male	10000-<15000	3-5	no	no					no					never received																				.		never received				36.9	68	106	69
03-2-32	03	2019-06-07	adult21-50	1985-05-28	34.026	male	>=15000	>5	no	no					no					never received																				.		never received				36.2	60	129	82
03-2-33	03	2019-06-07	adult21-50	1987-08-26	31.781	male	>=15000	>5	no	no					no					not sure																				.		never received				37.1	70	118	84
03-3-01	03	2019-06-07	elderly>50	1947-01-01	72.4298	male	>=15000	>5	no	no					no					not sure																				.		never received				36.7	72	127	72
03-3-02	03	2019-06-07	elderly>50	1950-01-01	69.4292	male	>=15000	>5	no	no					no					never received																				.		never received				36.8	85	125	86
03-3-03	03	2019-06-07	elderly>50	1944-05-15	75.0609	male	5000-<10000	2	no	no					no					never received																				.		never received				36.6	74	137	74
03-3-04	03	2019-06-07	elderly>50	1952-07-01	66.9322	female	>=15000	>5	no	no					no					never received																				.		never received				37.4	90	139	77
03-3-05	03	2019-06-07	elderly>50	1957-07-01	61.9329	female	10000-<15000	3-5	no	no					no					never received																				.		never received				36.6	85	137	70
03-3-06	03	2019-06-07	elderly>50	1957-02-20	62.2916	female	10000-<15000	>5	no	no					no					never received																				.		never received				37.2	110	134	93
03-3-07	03	2019-06-07	elderly>50	1966-01-01	53.4292	female	5000-<10000	>5	no	no					no					never received																				.		never received				37.4	86	121	84
03-3-08	03	2019-06-07	elderly>50	1951-01-01	68.4298	male	5000-<10000	>5	no	no					no					never received																				.		never received				36.9	70	107	67
03-3-09	03	2019-06-07	elderly>50	1962-04-04	57.1745	female	<5000	>5	no	no					no					never received																				.		never received				36.7	79	136	87
03-3-10	03	2019-06-07	elderly>50	1943-01-01	76.4298	female	10000-<15000	>5	no	no					no					never received																				.		never received				37.1	76	130	70
03-3-11	03	2019-06-07	elderly>50	1953-01-01	66.4285	male	<5000	3-5	no	no					no					never received																				.		never received				36.8	77	130	85
03-3-12	03	2019-06-07	elderly>50	1953-01-01	66.4285	female	10000-<15000	3-5	no	no					no					never received																				.		never received				36.7	65	138	76
03-3-13	03	2019-06-07	elderly>50	1966-01-01	53.4292	male	10000-<15000	>5	no	no					no					never received																				.		never received				37.2	84	153	96
03-3-14	03	2019-06-07	elderly>50	1966-01-01	53.4292	male	5000-<10000	>5	no	no					no					never received																				.		never received				36.6	75	119	64
03-3-15	03	2019-06-07	elderly>50	1965-01-01	54.4285	male	5000-<10000	>5	no	no					no					never received																				.		never received				36.6	92	140	87
03-3-16	03	2019-06-07	elderly>50	1955-01-01	64.4298	male	10000-<15000	>5	no	no					no					never received																				.		never received				37.2	72	111	75
03-3-17	03	2019-06-07	elderly>50	1947-01-01	72.4298	female	5000-<10000	>5	no	no					no					never received																				.		never received				37.1	96	120	60
03-3-18	03	2019-06-07	elderly>50	1939-01-01	80.4298	female	<5000	3-5	no	no					no					never received																				.		never received				36.3	74	103	70
03-3-19	03	2019-06-07	elderly>50	1956-04-01	63.1814	male	>=15000	>5	no	no					no					never received																				.		never received				37.3	73	153	88
03-3-20	03	2019-06-07	elderly>50	1968-01-01	51.4305	female	5000-<10000	>5	no	no					no					never received																				.		never received				36.4	88	134	92
03-3-21	03	2019-06-07	elderly>50	1951-01-01	68.4298	female	<5000	>5	no	no					no					never received																				.		never received				36.6	63	131	83
03-3-22	03	2019-06-07	elderly>50	1944-01-01	75.4305	female	<5000	>5	no	no					no					never received																				.		never received				37.1	78	140	77
03-3-23	03	2019-06-07	elderly>50	1967-01-10	52.4052	female	10000-<15000	>5	no	no					no					never received																				.		never received				36.6	71	127	77
03-3-24	03	2019-06-07	elderly>50	1964-04-07	55.165	female	5000-<10000	3-5	no	no					no					never received																				.		never received				37.2	88	118	80
03-3-25	03	2019-06-07	elderly>50	1958-01-01	61.4292	female	5000-<10000	>5	no	no					no					never received																				.		never received				36.7	72	137	76
03-3-26	03	2019-06-07	elderly>50	1965-01-01	54.4285	male	>=15000	>5	no	no					no					never received																				.		never received				36.2	77	135	88
03-3-27	03	2019-06-07	elderly>50	1960-04-08	59.1622	male	<5000	>5	no	no					no					never received																				.		never received				36.6	62	123	78
03-3-28	03	2019-06-07	elderly>50	1961-01-01	58.4285	male	5000-<10000	2	no	no					no					never received																				.		never received				36.9	62	134	91
03-3-29	03	2019-06-07	elderly>50	1966-01-01	53.4292	male	5000-<10000	>5	no	no					no					never received																				.		never received				37.2	60	136	71
03-3-30	03	2019-06-07	elderly>50	1962-01-20	57.3771	female	5000-<10000	>5	no	no					no					never received																				.		never received				37.1	84	135	70
03-3-31	03	2019-06-07	elderly>50	1963-01-01	56.4298	male	<5000	>5	no	no					no					never received																				.		never received				36.7	56	108	70
03-3-32	03	2019-06-07	elderly>50	1960-01-01	59.4305	male	<5000	3-5	no	no					no					never received																				.		never received				36.7	62	153	92
03-3-33	03	2019-06-07	elderly>50	1958-01-01	61.4292	male	<5000	2	no	no					no					never received																				.		never received				36.5	66	126	84
04-1-01	04	2019-07-28	child10-20	2001-05-03	18.2341	female	5000-<10000	3-5	no	no					no					Done	yes	Unknown	2001-07-01	History taking	yes	Unknown	2001-07-01	History taking	yes	Unknown	2002-07-01	History taking	yes	Unknown	2005-07-01	History taking	no			.		never received				37.2	84	97	70
04-1-02	04	2019-07-28	child10-20	2001-08-04	17.9795	male	10000-<15000	2	no	no					no					not sure																				.		never received				36.9	62	128	68
04-1-03	04	2019-07-28	child10-20	2001-11-28	17.6619	male	>=15000	3-5	no	no					no					not sure																				.		never received				37.3	86	116	79
04-1-04	04	2019-07-28	child10-20	2005-07-06	14.0589	female	5000-<10000	3-5	no	yes	2014-07-01	2	yes	2	no					Done	yes	MBDV	2007-01-09	Vacc booklet	yes	MBDV	2007-02-18	Vacc booklet	yes	MBDV	2008-05-02	Vacc booklet	no				no			.		never received				37.1	87	128	80
04-1-05	04	2019-07-28	child10-20	2005-12-10	13.629	female	10000-<15000	3-5	no	no					no					Done	yes	MBDV	2007-06-13	Vacc booklet	yes	MBDV	2007-07-11	Vacc booklet	yes	MBDV	2008-07-04	Vacc booklet	no				no			.		never received				37.2	98	128	64
04-1-06	04	2019-07-28	child10-20	2008-04-30	11.2416	female	5000-<10000	3-5	no	no					no					not sure																				.		never received				36.9	74	111	73
04-1-07	04	2019-07-28	child10-20	2004-02-14	15.4497	female	>=15000	>5	no	no					no					not sure																				.		never received				36.8	81	96	65
04-1-08	04	2019-07-28	child10-20	2003-10-07	15.8056	male	>=15000	3-5	no	no					no					not sure																				.		never received				37.3	78	139	93
04-1-09	04	2019-07-28	child10-20	2003-04-08	16.3039	male	>=15000	3-5	no	no					no					not sure																				.		never received				36.4	92	100	70
04-1-10	04	2019-07-28	child10-20	2004-06-27	15.0828	male	>=15000	3-5	no	no					no					Done	yes	MBDV	2005-10-21	Vacc booklet	yes	MBDV	2005-11-08	Vacc booklet	yes	MBDV	2007-07-10	Vacc booklet	no				no			.		never received				37.4	72	104	70
04-1-11	04	2019-07-28	child10-20	2006-03-12	13.3771	male	10000-<15000	3-5	no	no					no					Done	yes	MBDV	2007-08-17	Vacc booklet	yes	MBDV	2007-09-14	Vacc booklet	yes	Chimeric	2008-09-20	Vacc booklet	no				no			.		never received				37.4	80	110	67
04-1-12	04	2019-07-28	child10-20	2003-11-03	15.7317	female	>=15000	3-5	no	no					no					not sure																				.		never received				37.3	88	102	68
04-1-13	04	2019-07-28	child10-20	2001-04-10	18.2971	female	>=15000	>5	no	no					no					not sure																				.		never received				37.3	86	96	66
04-1-14	04	2019-07-28	child10-20	2007-08-13	11.9562	male	>=15000	3-5	no	no					no					Done	yes	Chimeric	2008-09-17	Vacc booklet	yes	Chimeric	2009-12-18	Vacc booklet	no				no				no			.		never received				37.4	92	127	72
04-1-15	04	2019-07-28	child10-20	2007-03-30	12.3285	female	>=15000	3-5	no	no					no					not sure																				.		never received				37.4	74	104	66
04-1-16	04	2019-07-28	child10-20	2001-06-29	18.078	male	10000-<15000	3-5	no	no					no					not sure																				.		never received				37.1	62	127	70
04-1-17	04	2019-07-28	child10-20	2006-01-09	13.5469	male	>=15000	>5	no	no					no					not sure																				.		never received				37.4	62	105	62
04-1-18	04	2019-07-28	child10-20	2006-02-08	13.4648	male	>=15000	3-5	no	yes	2014-05-15	2	no	2	no					not sure																				.		never received				37.3	68	131	66
04-1-19	04	2019-07-28	child10-20	2006-01-30	13.4894	male	>=15000	3-5	no	no					no					Done	yes	MBDV	2007-04-28	Vacc booklet	yes	MBDV	2007-05-26	Vacc booklet	yes	MBDV	2008-05-31	Vacc booklet	yes	MBDV	2012-02-21	Vacc booklet	no			.		never received				37.3	58	100	56
04-1-20	04	2019-07-28	child10-20	2008-01-30	11.4908	female	5000-<10000	3-5	no	no					no					not sure																				.		never received				37.3	96	119	80
04-1-21	04	2019-09-26	child10-20	2005-12-11	13.7906	male	>=15000	3-5	no	yes	2013-07-01	2	yes	2	no					Done	yes	MBDV	2007-06-15	History taking	yes	MBDV	2007-07-15	History taking	yes	MBDV	2008-06-15	History taking	no				no			.		never received				36.5	94	118	73
04-1-22	04	2019-09-26	child10-20	2005-10-11	13.9576	male	>=15000	3-5	no	no					no					Done	yes	MBDV	2007-04-15	History taking	yes	MBDV	2007-05-15	History taking	yes	MBDV	2008-04-15	History taking	no				no			.		never received				37.2	86	132	75
04-1-23	04	2019-09-26	child10-20	2004-04-20	15.4333	male	>=15000	3-5	no	no					no					Done	yes	MBDV	2005-10-15	History taking	yes	MBDV	2005-11-15	History taking	yes	MBDV	2006-10-15	History taking	no				no			.		never received				36.8	82	126	84
04-1-24	04	2019-09-26	child10-20	2007-02-10	12.6242	female	>=15000	3-5	no	no					no					Done	yes	MBDV	2008-09-09	Vacc booklet	yes	MBDV	2008-10-13	Vacc booklet	yes	MBDV	2009-10-21	Vacc booklet	no				no			.		never received				36.8	78	97	59
04-1-25	04	2019-09-26	child10-20	2008-07-13	11.2033	female	>=15000	3-5	no	no					no					Done	yes	MBDV	2010-01-15	History taking	yes	MBDV	2010-02-15	History taking	yes	MBDV	2011-01-15	History taking	no				no			.		never received				36.2	71	96	62
04-1-26	04	2019-09-26	child10-20	2007-02-13	12.616	female	>=15000	3-5	no	no					no					Done	yes	MBDV	2008-08-15	History taking	yes	MBDV	2008-09-15	History taking	yes	MBDV	2009-08-15	History taking	no				no			.		never received				37	109	130	80
04-1-27	04	2019-09-26	child10-20	2008-04-29	11.4086	male	>=15000	3-5	no	no					no					Done	yes	MBDV	2011-01-07	Vacc booklet	yes	MBDV	2011-02-04	Vacc booklet	yes	MBDV	2012-03-02	Vacc booklet	no				no			.		never received				36.1	92	110	77
04-1-28	04	2019-09-26	child10-20	2008-10-01	10.9843	female	>=15000	3-5	no	no					no					Done	yes	MBDV	2010-04-15	History taking	yes	MBDV	2010-05-15	History taking	yes	MBDV	2011-04-15	History taking	no				no			.		never received				36.1	77	98	67
04-1-29	04	2019-09-26	child10-20	2008-01-01	11.7344	female	>=15000	3-5	no	no					no					Done	yes	MBDV	2009-07-15	History taking	yes	MBDV	2009-08-15	History taking	yes	MBDV	2010-07-15	History taking	no				no			.		never received				36.8	91	114	76
04-1-30	04	2019-09-26	child10-20	2002-08-14	17.117	male	>=15000	3-5	no	no					no					Done	yes	MBDV	2004-02-15	History taking	yes	MBDV	2004-03-15	History taking	yes	MBDV	2005-02-15	History taking	no				no			.		never received				36.9	94	124	72
04-1-31	04	2019-09-26	child10-20	2003-05-04	16.397	male	>=15000	3-5	no	no					no					Done	yes	MBDV	2004-11-15	History taking	yes	MBDV	2004-12-15	History taking	yes	MBDV	2005-11-15	History taking	no				no			.		never received				36.7	91	132	76
04-2-01	04	2019-06-26	adult21-50	1973-01-13	46.4476	female	>=15000	3-5	no	no					no					never received																				.		never received				37.4	119	177	103
04-2-02	04	2019-06-26	adult21-50	1972-05-20	47.0992	female	5000-<10000	1	no	no					no					never received																				.		never received				37.2	75	104	63
04-2-03	04	2019-06-26	adult21-50	1977-04-25	42.1684	female	>=15000	>5	no	no					no					never received																				.		never received				36.8	79	100	67
04-2-04	04	2019-06-26	adult21-50	1989-10-22	29.6756	female	>=15000	3-5	no	no					no					never received																				.		never received				37	90	105	66
04-2-05	04	2019-06-26	adult21-50	1986-03-03	33.3142	male	5000-<10000	1	no	no					no					not sure																				.		never received				37.3	85	131	85
04-2-06	04	2019-07-28	adult21-50	1978-09-17	40.8597	female	5000-<10000	3-5	no	no					no					never received																				.		never received				37.1	88	93	60
04-2-07	04	2019-07-28	adult21-50	1982-03-26	37.3388	female	>=15000	3-5	no	no					no					not sure																				.		never received				36.8	76	103	64
04-2-08	04	2019-07-28	adult21-50	1974-05-28	45.1663	female	>=15000	3-5	no	no					no					not sure																				.		never received				37.4	74	105	66
04-2-09	04	2019-07-28	adult21-50	1991-12-25	27.5893	female	>=15000	3-5	no	no					no					Done	yes	MBDV	1993-07-15	Vacc booklet	yes	MBDV	1993-07-22	Vacc booklet	no				no				no			.		never received				36.8	84	100	69
04-2-10	04	2019-07-28	adult21-50	1989-09-08	29.8836	female	>=15000	3-5	no	yes	2010-07-15	2	yes	2	no					not sure																				.		never received				37.2	74	93	65
04-2-11	04	2019-07-28	adult21-50	1991-09-23	27.8439	female	10000-<15000	3-5	no	no					no					not sure																				.		never received				36.8	72	112	70
04-2-12	04	2019-07-28	adult21-50	1983-01-19	36.5202	female	5000-<10000	3-5	no	yes	1998-07-01	1	yes	2	no					not sure																				.		never received				36.9	64	95	60
04-2-13	04	2019-07-28	adult21-50	1996-11-03	22.7296	male	>=15000	3-5	no	no					no					never received																				.		never received				37.3	60	128	88
04-2-14	04	2019-07-28	adult21-50	1992-04-08	27.3018	male	10000-<15000	3-5	no	no					no					never received																				.		never received				37.4	79	142	101
04-2-15	04	2019-07-28	adult21-50	1976-12-06	42.6393	female	5000-<10000	1	no	no					no					never received																				.		never received				36.6	108	155	100
04-2-16	04	2019-07-28	adult21-50	1969-02-07	50.4668	female	>=15000	3-5	no	no					no					never received																				.		never received				37.2	82	128	86
04-2-17	04	2019-07-28	adult21-50	1990-12-01	28.6543	female	>=15000	3-5	no	no					no					not sure																				.		never received				36.9	110	139	83
04-2-18	04	2019-07-28	adult21-50	1978-03-29	41.3306	male	10000-<15000	3-5	no	no					no					never received																				.		never received				36.6	76	116	80
04-2-19	04	2019-07-28	adult21-50	1995-12-04	23.6468	female	>=15000	3-5	no	no					no					not sure																				.		never received				37.3	60	101	60
04-2-20	04	2019-07-28	adult21-50	1986-01-09	33.5469	female	>=15000	3-5	no	yes	2009-07-01	2	yes	2	no					never received																				.		never received				37.3	87	127	88
04-2-21	04	2019-07-28	adult21-50	1982-06-17	37.1116	female	>=15000	3-5	no	no					no					never received																				.		never received				37.3	84	101	70
04-2-22	04	2019-07-28	adult21-50	1998-07-12	21.0431	male	>=15000	2	no	no					no					not sure																				.		never received				37	60	114	67
04-2-23	04	2019-07-28	adult21-50	1978-11-11	40.7091	female	10000-<15000	3-5	no	no					no					never received																				.		never received				37.1	86	127	85
04-2-24	04	2019-07-28	adult21-50	1981-03-16	38.3655	female	>=15000	2	no	no					no					never received																				.		never received				37.1	92	154	102
04-2-25	04	2019-07-28	adult21-50	1971-06-30	48.0767	male	>=15000	>5	no	no					no					never received																				.		never received				37.2	66	132	96
04-2-26	04	2019-07-28	adult21-50	1994-04-04	25.3142	female	>=15000	3-5	no	no					no					not sure																				.		never received				37.4	78	120	92
04-2-27	04	2019-07-28	adult21-50	1974-07-29	44.9966	male	>=15000	3-5	no	no					no					never received																				.		never received				36.8	88	105	73
04-2-28	04	2019-07-28	adult21-50	1985-10-21	33.7659	female	>=15000	3-5	no	yes	2016-07-01	2	no	2	no					not sure																				.		not sure				36.8	84	92	66
04-2-29	04	2019-07-28	adult21-50	1996-07-25	23.0062	female	>=15000	3-5	no	no					no					not sure																				.		never received				36.5	94	110	83
04-2-30	04	2019-07-28	adult21-50	1992-05-21	27.1841	male	>=15000	2	no	no					no					not sure																				.		never received				37.2	84	133	82
04-2-31	04	2019-07-28	adult21-50	1994-10-20	24.7693	female	>=15000	3-5	no	no					no					not sure																				.		never received				37.4	74	111	77
04-2-32	04	2019-07-28	adult21-50	1971-02-15	48.4463	male	10000-<15000	2	no	no					no					never received																				.		never received				37.2	90	134	94
04-2-33	04	2019-07-28	adult21-50	1996-06-09	23.1321	male	>=15000	1	no	no					no					not sure																				.		never received				36.6	60	102	72
04-3-01	04	2019-06-26	elderly>50	1944-07-01	74.9843	female	>=15000	3-5	no	no					no					never received																				.		never received				37.3	76	106	64
04-3-02	04	2019-06-26	elderly>50	1964-08-12	54.8693	female	>=15000	3-5	no	no					no					never received																				.		never received				36.8	87	134	76
04-3-03	04	2019-06-26	elderly>50	1951-12-07	67.551	female	10000-<15000	2	no	no					no					not sure																				.		never received				37.3	109	129	74
04-3-04	04	2019-06-26	elderly>50	1966-04-23	53.1745	female	<5000	1	no	no					no					never received																				.		never received				37	88	188	108
04-3-05	04	2019-06-26	elderly>50	1941-02-13	78.3628	male	<5000	3-5	no	no					no					never received																				.		never received				36.4	90	133	72
04-3-06	04	2019-06-26	elderly>50	1965-07-24	53.922	female	5000-<10000	2	no	no					no					never received																				.		never received				37.2	99	138	85
04-3-07	04	2019-06-26	elderly>50	1956-07-06	62.9706	female	5000-<10000	3-5	no	no					no					never received																				.		never received				37.3	90	117	75
04-3-08	04	2019-06-26	elderly>50	1954-02-07	65.3799	female	<5000	3-5	no	no					no					not sure																				.		not sure				37.4	71	126	64
04-3-09	04	2019-06-26	elderly>50	1951-12-16	67.5264	female	>=15000	3-5	no	no					no					never received																				.		never received				37.3	86	135	83
04-3-10	04	2019-06-26	elderly>50	1954-01-07	65.4648	female	>=15000	3-5	no	no					no					never received																				.		never received				37	63	137	82
04-3-11	04	2019-06-26	elderly>50	1950-01-01	69.4812	female	10000-<15000	3-5	no	no					no					never received																				.		never received				37	70	126	68
04-3-12	04	2019-06-26	elderly>50	1963-04-01	56.2355	male	5000-<10000	2	no	no					no					never received																				.		never received				36.9	56	138	82
04-3-13	04	2019-06-26	elderly>50	1957-01-16	62.4394	female	>=15000	3-5	no	no					no					never received																				.		never received				37.2	75	124	65
04-3-14	04	2019-06-26	elderly>50	1949-11-12	69.6181	male	10000-<15000	3-5	no	no					no					never received																				.		never received				37	85	129	89
04-3-15	04	2019-06-26	elderly>50	1948-12-05	70.5544	female	>=15000	3-5	no	no					no					never received																				.		never received				37	83	133	66
04-3-16	04	2019-06-26	elderly>50	1942-04-01	77.2348	female	10000-<15000	2	no	no					no					never received																				.		never received				36.8	103	93	62
04-3-17	04	2019-06-26	elderly>50	1956-02-16	63.3566	female	5000-<10000	3-5	no	no					no					never received																				.		never received				37.2	89	134	63
04-3-18	04	2019-06-26	elderly>50	1968-04-05	51.2225	female	>=15000	3-5	no	no					no					never received																				.		never received				37.3	73	166	97
04-3-19	04	2019-06-26	elderly>50	1957-06-26	61.9986	male	>=15000	3-5	no	no					no					never received																				.		never received				37	71	130	76
04-3-20	04	2019-06-26	elderly>50	1961-08-14	57.8645	male	>=15000	3-5	no	no					no					never received																				.		never received				36.8	78	155	99
04-3-21	04	2019-06-26	elderly>50	1957-05-15	62.1136	female	5000-<10000	3-5	no	no					no					never received																				.		never received				37.4	73	125	71
04-3-22	04	2019-06-26	elderly>50	1948-01-11	71.4552	female	5000-<10000	2	no	no					no					never received																				.		never received				36.7	70	114	76
04-3-23	04	2019-06-26	elderly>50	1954-05-03	65.1472	female	10000-<15000	3-5	no	no					no					never received																				.		never received				37.2	72	115	74
04-3-24	04	2019-06-26	elderly>50	1961-05-23	58.0917	male	>=15000	>5	no	no					no					never received																				.		never received				37.2	90	139	77
04-3-25	04	2019-06-26	elderly>50	1966-02-04	53.3881	male	>=15000	>5	no	no					no					never received																				.		never received				37	74	133	84
04-3-26	04	2019-06-26	elderly>50	1955-08-19	63.8522	female	>=15000	3-5	no	no					no					never received																				.		never received				36.7	68	135	64
04-3-27	04	2019-06-26	elderly>50	1951-03-01	68.3203	female	5000-<10000	3-5	no	no					no					never received																				.		never received				37	100	124	62
04-3-28	04	2019-06-26	elderly>50	1953-05-13	66.1191	male	>=15000	3-5	no	yes	2015-10-15	2	yes	1	no					never received																				.		never received				36.6	84	100	69
04-3-29	04	2019-06-26	elderly>50	1962-11-05	56.6379	female	>=15000	3-5	no	yes	1998-07-01	2	yes	2	no					never received																				.		never received				36.1	71	116	82
04-3-30	04	2019-06-26	elderly>50	1937-10-13	81.7002	male	<5000	1	no	no					no					never received																				.		never received				36.8	76	127	72
04-3-31	04	2019-06-26	elderly>50	1959-10-28	59.6605	female	10000-<15000	2	no	no					no					never received																				.		never received				37	87	123	62
04-3-32	04	2019-06-26	elderly>50	1946-03-11	73.2923	female	5000-<10000	3-5	no	no					no					never received																				.		never received				37.4	95	150	89
04-3-33	04	2019-06-26	elderly>50	1964-04-27	55.1622	female	>=15000	1	no	no					no					never received																				.		never received				37.2	67	144	81
05-1-01	05	2019-05-05	child10-20	2003-08-12	15.729	female	10000-<15000	3-5	no	no					no					Done	yes	MBDV	2005-02-15	History taking	yes	MBDV	2005-03-15	History taking	yes	MBDV	2006-03-15	History taking	no				no			.		never received				37	68	109	68
05-1-02	05	2019-05-05	child10-20	2002-12-01	16.4244	female	10000-<15000	3-5	no	no					no					Done	yes	MBDV	2004-05-15	History taking	yes	MBDV	2004-06-15	History taking	yes	MBDV	2005-06-15	History taking	no				no			.		never received				37	82	108	62
05-1-03	05	2019-05-05	child10-20	2008-01-28	11.2663	male	>=15000	3-5	no	no					no					Done	yes	MBDV	2009-08-11	Vacc booklet	yes	MBDV	2009-09-09	Vacc booklet	yes	MBDV	2010-08-11	Vacc booklet	no				no			.		never received				36.9	78	111	74
05-1-04	05	2019-05-05	child10-20	2003-09-11	15.6468	female	>=15000	>5	no	no					no					Done	yes	MBDV	2005-03-15	History taking	yes	MBDV	2005-04-15	History taking	yes	MBDV	2006-04-15	History taking	no				no			.		never received				37.5	89	135	86
05-1-05	05	2019-05-05	child10-20	2008-01-10	11.3155	male	>=15000	>5	no	no					no					Done	yes	MBDV	2009-07-14	Vacc booklet	yes	MBDV	2009-08-25	Vacc booklet	yes	MBDV	2010-08-31	Vacc booklet	no				no			.		never received				36.9	88	95	60
05-1-06	05	2019-05-05	child10-20	2003-09-07	15.6578	male	>=15000	3-5	no	no					no					Done	yes	MBDV	2005-03-15	History taking	yes	MBDV	2005-04-15	History taking	yes	MBDV	2006-04-15	History taking	no				no			.		never received				36.6	79	103	69
05-1-07	05	2019-05-05	child10-20	2005-10-07	13.5743	male	>=15000	>5	no	no					no					Done	yes	MBDV	2007-04-15	History taking	yes	MBDV	2007-05-15	History taking	yes	MBDV	2008-05-15	History taking	no				no			.		never received				37.2	66	107	65
05-1-08	05	2019-05-05	child10-20	1998-09-02	20.6708	female	5000-<10000	3-5	no	no					no					not sure																				.		never received				37.4	92	121	83
05-1-09	05	2019-05-05	child10-20	2006-12-06	12.4107	male	>=15000	3-5	no	no					no					Done	yes	MBDV	2008-05-15	History taking	yes	MBDV	2008-06-15	History taking	yes	MBDV	2009-06-15	History taking	no				no			.		never received				37.2	86	108	65
05-1-10	05	2019-05-05	child10-20	1998-06-19	20.8761	male	5000-<10000	3-5	no	no					no					never received																				.		never received				37.3	84	134	87
05-1-11	05	2019-05-05	child10-20	2001-09-19	17.6235	female	>=15000	>5	no	no					no					Done	yes	MBDV	2003-03-15	History taking	yes	MBDV	2003-04-15	History taking	yes	MBDV	2004-04-15	History taking	no				no			.		never received				37.1	72	110	70
05-1-12	05	2019-05-05	child10-20	1999-05-07	19.9945	male	>=15000	3-5	no	no					no					not sure																				.		never received				37.2	88	138	72
05-1-13	05	2019-05-05	child10-20	2007-03-16	12.1369	male	>=15000	3-5	no	no					no					Done	yes	MBDV	2008-09-15	History taking	yes	MBDV	2008-10-15	History taking	yes	MBDV	2009-10-15	History taking	no				no			.		never received				36.5	84	106	58
05-1-14	05	2019-06-23	child10-20	2005-08-27	13.8207	male	>=15000	3-5	no	no					no					Done	yes	MBDV	2007-03-06	Vacc booklet	yes	MBDV	2007-04-10	Vacc booklet	yes	MBDV	2008-04-22	Vacc booklet	no				no			.		never received				37	87	97	71
05-1-15	05	2019-06-23	child10-20	2005-02-08	14.3682	male	5000-<10000	3-5	no	no					no					Done	yes	MBDV	2006-08-09	Vacc booklet	yes	MBDV	2006-09-13	Vacc booklet	yes	MBDV	2007-08-08	Vacc booklet	no				no			.		never received				36.6	73	112	71
05-1-16	05	2019-06-23	child10-20	2003-04-15	16.1889	female	5000-<10000	>5	no	no					no					Done	yes	MBDV	2004-11-17	Vacc booklet	yes	MBDV	2004-11-24	Vacc booklet	yes	MBDV	2005-11-09	Vacc booklet	no				no			.		never received				36.8	98	119	76
05-1-17	05	2019-06-23	child10-20	1999-07-18	19.9316	male	10000-<15000	3-5	no	no					no					never received																				.		never received				36.9	75	105	70
05-1-18	05	2019-06-23	child10-20	2002-08-12	16.8624	female	>=15000	3-5	no	no					no					Done	yes	MBDV	2004-02-10	Vacc booklet	yes	MBDV	2004-02-17	Vacc booklet	yes	MBDV	2005-03-09	Vacc booklet	no				no			.		never received				37.1	98	99	62
05-1-19	05	2019-06-23	child10-20	2001-04-05	18.2149	male	10000-<15000	3-5	no	no					no					not sure																				.		never received				37	86	134	67
05-1-20	05	2019-06-23	child10-20	2005-06-15	14.0205	male	>=15000	3-5	no	no					no					Done	yes	MBDV	2006-12-15	History taking	yes	MBDV	2007-01-15	History taking	yes	MBDV	2008-01-15	History taking	no				no			.		never received				36.3	71	129	77
05-1-21	05	2019-06-23	child10-20	2005-03-08	14.2916	male	>=15000	3-5	no	no					no					Done	yes	MBDV	2006-09-15	History taking	yes	MBDV	2006-10-15	History taking	yes	MBDV	2007-10-15	History taking	no				no			.		never received				37	84	110	69
05-1-22	05	2019-06-23	child10-20	2006-12-06	12.5448	female	5000-<10000	3-5	no	no					no					Done	yes	MBDV	2008-06-15	History taking	yes	MBDV	2008-07-15	History taking	yes	MBDV	2009-07-15	History taking	no				no			.		never received				36.1	92	96	69
05-1-23	05	2019-06-23	child10-20	2004-09-19	14.757	female	>=15000	3-5	no	no					no					Done	yes	MBDV	2006-03-15	History taking	yes	MBDV	2006-04-15	History taking	yes	MBDV	2007-04-15	History taking	no				no			.		never received				36.9	84	106	62
05-1-24	05	2019-06-23	child10-20	1999-12-11	19.5318	male	>=15000	3-5	no	no					no					never received																				.		never received				36.6	75	129	67
05-1-25	05	2019-06-23	child10-20	2004-06-18	15.0116	male	>=15000	3-5	no	no					no					Done	yes	MBDV	2005-12-26	Vacc booklet	yes	MBDV	2006-01-30	Vacc booklet	yes	MBDV	2007-02-20	Vacc booklet	no				no			.		never received				37.2	94	122	71
05-1-26	05	2019-06-23	child10-20	2006-10-06	12.7118	male	10000-<15000	3-5	no	no					no					Done	yes	MBDV	2008-04-08	Vacc booklet	yes	MBDV	2008-05-20	Vacc booklet	yes	MBDV	2009-05-26	Vacc booklet	no				no			.		never received				37.2	82	125	82
05-1-27	05	2019-06-23	child10-20	2006-02-01	13.3881	male	>=15000	3-5	no	no					no					Done	yes	MBDV	2007-08-15	History taking	yes	MBDV	2007-09-15	History taking	yes	MBDV	2008-09-15	History taking	no				no			.		never received				36.1	97	95	62
05-1-28	05	2019-06-23	child10-20	2001-07-27	17.9055	female	>=15000	3-5	no	yes	2009-07-01	2	yes	2	no					Done	yes	MBDV	2003-01-15	History taking	yes	MBDV	2003-02-15	History taking	yes	MBDV	2004-02-15	History taking	no				no			.		never received				37	73	104	67
05-1-29	05	2019-06-23	child10-20	2007-09-10	11.7837	male	5000-<10000	3-5	no	no					no					Done	yes	MBDV	2009-03-15	History taking	yes	MBDV	2009-04-15	History taking	yes	MBDV	2010-04-15	History taking	no				no			.		never received				37.5	98	104	68
05-1-30	05	2019-06-23	child10-20	2000-09-16	18.7652	male	10000-<15000	3-5	no	no					no					never received																				.		never received				36.9	78	106	74
05-1-31	05	2019-06-23	child10-20	2007-04-01	12.2272	male	>=15000	3-5	no	no					no					Done	yes	MBDV	2008-10-15	History taking	yes	MBDV	2008-11-15	History taking	yes	MBDV	2009-11-15	History taking	no				no			.		never received				37.2	87	120	79
05-2-01	05	2019-05-05	adult21-50	1990-06-01	28.9254	female	10000-<15000	2	no	no					no					not sure																				.		never received				36.7	83	126	81
05-2-02	05	2019-05-05	adult21-50	1969-01-10	50.3135	female	>=15000	2	no	no					no					never received																				.		never received				37.2	81	129	80
05-2-03	05	2019-05-05	adult21-50	1985-05-23	33.9493	female	>=15000	3-5	no	no					no					never received																				.		never received				36.8	103	104	69
05-2-04	05	2019-05-05	adult21-50	1996-11-27	22.4339	male	>=15000	2	no	no					no					not sure																				.		never received				37.3	97	100	63
05-2-05	05	2019-05-05	adult21-50	1973-06-07	45.9083	female	10000-<15000	3-5	no	no					no					never received																				.		never received				37.3	98	134	88
05-2-06	05	2019-05-05	adult21-50	1992-09-04	26.6639	male	>=15000	2	no	no					no					never received																				.		never received				37.1	72	132	84
05-2-07	05	2019-05-05	adult21-50	1971-01-04	48.3313	male	>=15000	3-5	no	no					no					never received																				.		never received				37.5	96	145	102
05-2-08	05	2019-05-05	adult21-50	1994-07-14	24.8077	male	>=15000	3-5	no	no					no					never received																				.		never received				37.3	88	114	78
05-2-09	05	2019-05-05	adult21-50	1978-04-19	41.0431	female	>=15000	3-5	no	no					no					never received																				.		never received				36.9	74	130	96
05-2-11	05	2019-05-05	adult21-50	1979-10-27	39.5209	female	10000-<15000	3-5	no	yes	1994-07-01	2	yes	2	no					never received																				.		never received				37.3	92	100	66
05-2-12	05	2019-05-05	adult21-50	1977-05-17	41.9658	male	5000-<10000	2	no	no					no					never received																				.		never received				36.9	88	105	74
05-2-13	05	2019-05-05	adult21-50	1989-03-02	30.1739	female	>=15000	3-5	no	yes	2000-07-01	1	no	2	no					never received																				.		never received				37.2	84	112	75
05-2-14	05	2019-05-05	adult21-50	1992-06-03	26.9185	female	>=15000	3-5	no	no					no					not sure																				.		never received				37.3	96	103	75
05-2-15	05	2019-06-23	adult21-50	1972-03-16	47.269	male	>=15000	3-5	no	no					no					never received																				.		never received				36.7	83	120	86
05-2-16	05	2019-06-23	adult21-50	1973-06-01	46.0589	female	10000-<15000	3-5	no	no					no					never received																				.		never received				36.8	70	123	74
05-2-17	05	2019-06-23	adult21-50	1998-04-23	21.1663	male	10000-<15000	>5	no	no					no					not sure																				.		never received				36.5	74	134	80
05-2-18	05	2019-06-23	adult21-50	1970-09-21	48.7529	female	>=15000	>5	no	no					no					never received																				.		never received				36.6	82	116	80
05-2-19	05	2019-06-23	adult21-50	1988-08-06	30.8775	male	>=15000	>5	no	no					no					never received																				.		never received				36.7	84	118	74
05-2-20	05	2019-06-23	adult21-50	1997-04-16	22.1848	male	>=15000	3-5	no	no					no					not sure																				.		never received				36.7	100	131	78
05-2-21	05	2019-06-23	adult21-50	1979-10-15	39.6879	male	10000-<15000	3-5	no	no					no					never received																				.		never received				37	100	120	87
05-2-22	05	2019-06-23	adult21-50	1996-03-27	23.2389	male	5000-<10000	3-5	no	no					no					not sure																				.		never received				36.6	81	118	66
05-2-23	05	2019-06-23	adult21-50	1983-12-10	35.5346	female	>=15000	3-5	no	no					no					never received																				.		never received				36.8	72	123	78
05-2-24	05	2019-06-23	adult21-50	1995-11-03	23.6359	male	>=15000	3-5	no	no					no					never received																				.		never received				36.8	89	117	67
05-2-25	05	2019-06-23	adult21-50	1986-02-06	33.3744	female	>=15000	3-5	no	no					no					never received																				.		never received				37.2	85	97	72
05-2-26	05	2019-06-23	adult21-50	1993-11-24	25.577	female	>=15000	3-5	no	no					no					not sure																				.		never received				37.2	93	112	69
05-2-27	05	2019-06-23	adult21-50	1976-07-19	42.9268	female	>=15000	>5	no	no					no					never received																				.		never received				37.1	84	104	73
05-2-28	05	2019-06-23	adult21-50	1995-12-24	23.4962	female	>=15000	3-5	no	no					no					never received																				.		never received				37.3	82	128	82
05-2-29	05	2019-06-23	adult21-50	1993-10-10	25.7002	female	>=15000	3-5	no	no					no					not sure																				.		never received				37.3	114	107	78
05-2-30	05	2019-06-23	adult21-50	1985-03-26	34.2423	female	>=15000	3-5	no	no					no					never received																				.		never received				37.1	86	126	73
05-2-31	05	2019-06-23	adult21-50	1984-10-11	34.6968	female	>=15000	3-5	no	no					no					never received																				.		never received				37	76	113	78
05-2-32	05	2019-06-23	adult21-50	1987-11-20	31.5893	female	>=15000	>5	no	no					no					never received																				.		never received				36.8	100	120	86
05-2-33	05	2019-06-23	adult21-50	1982-04-30	37.1472	female	>=15000	3-5	no	no					no					never received																				.		never received				36.8	96	131	78
05-2-34	05	2019-06-23	adult21-50	1976-11-25	42.5736	female	>=15000	>5	no	no					no					never received																				.		never received				37	88	109	72
05-3-01	05	2019-05-05	elderly>50	1956-01-19	63.2909	female	>=15000	>5	no	no					no					never received																				.		never received				37.3	84	103	61
05-3-02	05	2019-05-05	elderly>50	1962-02-01	57.2539	female	5000-<10000	3-5	no	no					no					never received																				.		never received				37.3	86	114	60
05-3-03	05	2019-05-05	elderly>50	1960-12-10	58.3984	female	5000-<10000	2	no	no					no					never received																				.		never received				37.4	72	136	74
05-3-04	05	2019-05-05	elderly>50	1952-01-02	67.3374	female	10000-<15000	3-5	no	no					no					never received																				.		never received				37.1	77	122	74
05-3-05	05	2019-05-05	elderly>50	1955-05-10	63.9863	female	>=15000	>5	no	yes	1989-07-01	2	yes	2	no					never received																				.		never received				37.2	82	115	65
05-3-06	05	2019-05-05	elderly>50	1949-05-01	70.0096	male	10000-<15000	2	no	no					no					never received																				.		never received				37.4	74	140	76
05-3-07	05	2019-05-05	elderly>50	1966-07-18	52.7967	female	>=15000	3-5	no	no					no					never received																				.		never received				37.4	90	127	71
05-3-08	05	2019-05-05	elderly>50	1965-12-05	53.4127	female	>=15000	>5	no	no					no					never received																				.		never received				37.6	84	103	66
05-3-09	05	2019-05-05	elderly>50	1954-05-11	64.9829	female	>=15000	3-5	no	yes	2014-07-01	2	yes	2	no					never received																				.		never received				37.1	76	152	78
05-3-10	05	2019-05-05	elderly>50	1961-02-26	58.1848	male	10000-<15000	3-5	no	no					no					never received																				.		never received				36.8	74	118	69
05-3-11	05	2019-05-05	elderly>50	1955-05-13	63.9781	male	<5000	3-5	no	no					no					never received																				.		never received				36.9	82	126	75
05-3-12	05	2019-05-05	elderly>50	1942-04-08	77.0732	male	10000-<15000	2	no	no					no					never received																				.		never received				37.3	88	136	80
05-3-13	05	2019-05-05	elderly>50	1953-10-04	65.5825	male	<5000	1	no	no					no					never received																				.		never received				37.3	92	127	78
05-3-14	05	2019-05-05	elderly>50	1952-11-11	66.4778	female	5000-<10000	3-5	no	no					no					never received																				.		never received				37.3	76	139	84
05-3-15	05	2019-05-05	elderly>50	1965-10-12	53.5606	female	10000-<15000	3-5	no	no					no					never received																				.		never received				37	78	152	86
05-3-16	05	2019-05-05	elderly>50	1951-02-15	68.2163	female	5000-<10000	3-5	no	no					no					never received																				.		never received				37.4	68	136	74
05-3-17	05	2019-05-05	elderly>50	1953-08-03	65.7522	female	5000-<10000	3-5	no	no					no					never received																				.		never received				37.3	84	132	82
05-3-18	05	2019-05-05	elderly>50	1952-12-23	66.3628	female	<5000	1	no	no					no					never received																				.		never received				37.1	70	96	62
05-3-19	05	2019-05-05	elderly>50	1956-07-08	62.8227	female	10000-<15000	3-5	no	no					no					never received																				.		never received				37.4	76	119	79
05-3-20	05	2019-05-05	elderly>50	1954-10-19	64.5421	female	>=15000	3-5	no	no					no					never received																				.		never received				37.3	76	135	68
05-3-21	05	2019-05-05	elderly>50	1951-10-16	67.551	female	<5000	3-5	no	no					no					never received																				.		never received				37.4	86	127	78
05-3-22	05	2019-05-05	elderly>50	1967-03-17	52.1342	female	>=15000	2	no	no					no					never received																				.		never received				37.3	79	148	88
05-3-23	05	2019-05-05	elderly>50	1966-02-20	53.2019	female	>=15000	3-5	no	no					no					never received																				.		never received				37.4	71	133	72
05-3-24	05	2019-05-05	elderly>50	1939-03-15	80.1396	male	>=15000	>5	no	no					no					never received																				.		never received				37.3	91	136	84
05-3-25	05	2019-05-05	elderly>50	1958-06-04	60.9172	female	>=15000	3-5	no	no					no					never received																				.		never received				37.4	72	137	73
05-3-26	05	2019-05-05	elderly>50	1944-04-04	75.0828	female	5000-<10000	3-5	no	no					no					never received																				.		never received				37.1	79	136	86
05-3-27	05	2019-05-05	elderly>50	1956-07-24	62.7789	male	>=15000	>5	no	yes	1985-07-01	1	no	2	no					never received																				.		never received				37.3	84	110	61
05-3-28	05	2019-05-05	elderly>50	1956-07-02	62.8392	male	10000-<15000	3-5	no	no					no					never received																				.		never received				37.3	69	127	74
05-3-29	05	2019-05-05	elderly>50	1946-03-02	73.1745	male	<5000	1	no	no					no					never received																				.		never received				37.4	96	145	66
05-3-30	05	2019-05-05	elderly>50	1967-01-31	52.2574	male	10000-<15000	>5	no	no					no					never received																				.		never received				37.5	66	136	94
05-3-31	05	2019-05-05	elderly>50	1962-07-09	56.8214	female	>=15000	2	no	no					no					never received																				.		never received				37.4	78	124	87
05-3-32	05	2019-05-05	elderly>50	1967-05-07	51.9945	female	>=15000	3-5	no	no					no					never received																				.		never received				37.6	86	105	65
05-3-33	05	2019-05-05	elderly>50	1958-02-20	61.2019	female	5000-<10000	3-5	no	no					no					never received																				.		never received				37.4	73	149	73
06-1-01	06	2019-04-07	child10-20	2000-01-11	19.2361	male	5000-<10000	3-5	no	no					no					not sure																				.		never received				37.3	102	112	71
06-1-02	06	2019-04-07	child10-20	2008-01-10	11.2389	female	5000-<10000	3-5	no	no					no					Done	yes	MBDV	2009-01-14	Vacc booklet	yes	MBDV	2009-02-18	Vacc booklet	yes	MBDV	2010-02-22	Vacc booklet	no				no			.		never received				36	119	100	69
06-1-03	06	2019-04-07	child10-20	2007-08-20	11.6304	female	10000-<15000	>5	no	no					no					Done	yes	MBDV	2009-02-15	History taking	yes	MBDV	2009-03-15	History taking	yes	MBDV	2010-03-15	History taking	no				no			.		never received				36.5	100	103	61
06-1-04	06	2019-04-07	child10-20	2002-01-11	17.2348	male	10000-<15000	3-5	no	no					no					Done	yes	MBDV	2003-07-15	History taking	yes	MBDV	2003-08-15	History taking	yes	MBDV	2004-08-15	History taking	no				no			.		never received				36.6	86	106	75
06-1-05	06	2019-04-07	child10-20	2002-11-08	16.4107	male	>=15000	3-5	no	no					no					Done	yes	MBDV	2004-05-15	History taking	yes	MBDV	2004-06-15	History taking	yes	MBDV	2005-06-15	History taking	no				no			.		never received				36.7	105	112	80
06-1-06	06	2019-04-07	child10-20	2006-09-24	12.5339	female	5000-<10000	3-5	no	no					no					Done	yes	MBDV	2008-03-15	History taking	yes	MBDV	2008-04-15	History taking	yes	MBDV	2009-04-15	History taking	no				no			.		never received				36.4	72	112	65
06-1-07	06	2019-04-07	child10-20	2003-06-04	15.8412	female	>=15000	3-5	no	no					no					Done	yes	MBDV	2004-12-15	History taking	yes	MBDV	2005-01-15	History taking	yes	MBDV	2006-01-15	History taking	no				no			.		never received				37	84	90	68
06-1-08	06	2019-04-07	child10-20	2005-06-07	13.8316	female	>=15000	3-5	no	yes	2017-07-01	1	no	2	no					Done	yes	MBDV	2006-12-15	History taking	yes	MBDV	2007-01-15	History taking	yes	MBDV	2008-01-15	History taking	no				no			.		never received				37.2	84	108	68
06-1-09	06	2019-04-07	child10-20	2001-11-30	17.3498	female	>=15000	3-5	no	no					no					Done	yes	MBDV	2006-05-15	History taking	yes	MBDV	2006-06-15	History taking	yes	MBDV	2007-06-15	History taking	no				no			.		never received				37.2	82	102	66
06-1-10	06	2019-04-07	child10-20	2003-06-04	15.8412	female	>=15000	3-5	no	no					no					Done	yes	MBDV	2004-12-15	History taking	yes	MBDV	2005-01-15	History taking	yes	MBDV	2006-01-15	History taking	no				no			.		never received				36.9	110	108	76
06-1-11	06	2019-04-07	child10-20	2006-05-29	12.8569	male	5000-<10000	3-5	no	no					no					Done	yes	MBDV	2007-11-15	History taking	yes	MBDV	2007-12-15	History taking	yes	MBDV	2008-12-15	History taking	no				no			.		never received				36.9	81	116	66
06-1-12	06	2019-04-07	child10-20	2005-10-08	13.4949	male	>=15000	3-5	no	yes	2015-07-01	2	yes	2	no					Done	yes	MBDV	2007-04-15	History taking	yes	MBDV	2007-05-15	History taking	yes	MBDV	2008-05-15	History taking	no				no			.		never received				36.6	107	129	69
06-1-13	06	2019-04-07	child10-20	2004-12-17	14.3025	male	>=15000	3-5	no	no					no					Done	yes	MBDV	2006-05-09	Vacc booklet	yes	MBDV	2006-06-06	Vacc booklet	yes	MBDV	2007-06-08	Vacc booklet	no				no			.		never received				36.6	62	100	72
06-1-14	06	2019-04-07	child10-20	2006-02-08	13.1581	male	5000-<10000	3-5	no	no					no					Done	yes	MBDV	2007-08-15	History taking	yes	MBDV	2007-09-15	History taking	yes	MBDV	2008-09-15	History taking	no				no			.		never received				36.9	102	115	83
06-1-15	06	2019-04-07	child10-20	2000-10-05	18.5024	male	10000-<15000	2	no	no					no					Done	yes	MBDV	2002-04-15	History taking	yes	MBDV	2002-05-15	History taking	yes	MBDV	2003-05-15	History taking	no				no			.		never received				36.2	98	121	74
06-1-16	06	2019-04-07	child10-20	2001-02-11	18.1492	male	>=15000	>5	no	no					no					Done	yes	MBDV	2002-08-15	History taking	yes	MBDV	2002-09-15	History taking	yes	MBDV	2003-09-15	History taking	no				no			.		never received				36.3	73	127	80
06-1-17	06	2019-04-07	child10-20	2004-12-08	14.3272	female	>=15000	3-5	no	no					no					Done	yes	MBDV	2006-05-15	History taking	yes	MBDV	2006-06-15	History taking	yes	MBDV	2007-06-15	History taking	no				no			.		never received				36.9	78	117	77
06-1-18	06	2019-06-02	child10-20	2006-08-13	12.8022	female	>=15000	3-5	no	no					no					Done	yes	MBDV	2007-02-15	History taking	yes	MBDV	2007-03-15	History taking	yes	MBDV	2008-03-15	History taking	no				no			.		never received				37.3	96	102	73
06-1-19	06	2019-06-02	child10-20	2004-08-14	14.7981	female	>=15000	>5	no	no					no					Done	yes	MBDV	2007-01-10	Vacc booklet	yes	MBDV	2007-02-13	Vacc booklet	yes	MBDV	2008-03-10	Vacc booklet	no				no			.		never received				37.2	68	135	70
06-1-20	06	2019-06-02	child10-20	2006-04-22	13.1116	female	10000-<15000	>5	no	yes	2018-06-15	2	yes	2	no					not sure																				.		never received				36.5	94	105	72
06-1-21	06	2019-06-02	child10-20	2007-09-23	11.6906	male	>=15000	>5	no	no					no					not sure																				.		never received				37	78	96	65
06-1-22	06	2019-06-02	child10-20	2007-12-29	11.4251	male	10000-<15000	>5	no	no					no					Done	yes	MBDV	2009-10-14	Vacc booklet	yes	MBDV	2009-10-21	Vacc booklet	yes	MBDV	2010-10-17	Vacc booklet	no				no			.		never received				37.2	102	96	63
06-1-23	06	2019-06-02	child10-20	2002-02-25	17.2649	female	>=15000	3-5	no	yes	2015-05-15	2	yes	2	no					Done	yes	MBDV	2003-03-31	Vacc booklet	yes	MBDV	2003-04-12	Vacc booklet	yes	MBDV	2004-05-12	Vacc booklet	no				no			.		never received				37.3	91	121	66
06-1-24	06	2019-06-02	child10-20	2003-03-22	16.1971	female	5000-<10000	>5	no	yes	2014-06-15	2	no	2	no					not sure																				.		never received				37.3	78	126	74
06-1-25	06	2019-06-02	child10-20	2006-10-19	12.6188	female	>=15000	>5	no	yes	2011-07-01	1	yes	2	no					not sure																				.		never received				36.4	62	120	71
06-1-26	06	2019-06-02	child10-20	2002-05-02	17.0842	male	5000-<10000	3-5	no	yes	2012-07-01	2	yes	2	no					Done	yes	MBDV	2003-05-02	Vacc booklet	yes	MBDV	2003-05-09	Vacc booklet	yes	MBDV	2004-05-03	Vacc booklet	no				no			.		Done	yes	2012-07-01	2	37.3	88	90	56
06-1-27	06	2019-06-02	child10-20	2003-06-08	15.9836	male	10000-<15000	3-5	no	no					no					not sure																				.		never received				37.3	80	122	64
06-1-28	06	2019-06-02	child10-20	2003-06-12	15.9726	male	>=15000	>5	no	no					no					not sure																				.		never received				37.1	76	110	60
06-1-29	06	2019-06-02	child10-20	2003-02-08	16.3121	male	>=15000	>5	no	no					no					not sure																				.		never received				37.2	92	112	70
06-1-30	06	2019-06-02	child10-20	2001-04-24	18.1054	male	>=15000	3-5	no	no					no					Done	yes	MBDV	2002-08-15	History taking	yes	MBDV	2002-09-15	History taking	yes	MBDV	2003-09-15	History taking	no				no			.		never received				36.6	88	128	74
06-1-31	06	2019-06-02	child10-20	2002-11-23	16.5229	male	>=15000	3-5	no	no					no					Done	yes	MBDV	2004-04-15	History taking	yes	MBDV	2004-05-15	History taking	yes	MBDV	2005-04-15	History taking	no				no			.		never received				37.2	70	106	58
06-2-01	06	2019-04-07	adult21-50	1968-04-14	50.9788	female	>=15000	3-5	no	no					no					never received																				.		never received				36.9	77	140	78
06-2-02	06	2019-04-07	adult21-50	1971-11-27	47.3593	female	5000-<10000	2	no	yes	1997-07-01	2	yes	2	no					never received																				.		never received				36.5	68	99	68
06-2-03	06	2019-04-07	adult21-50	1974-08-30	44.6023	male	<5000	1	no	no					no					never received																				.		never received				37.1	113	145	90
06-2-04	06	2019-04-07	adult21-50	1974-02-07	45.1608	male	>=15000	3-5	no	no					no					never received																				.		never received				36.8	88	148	88
06-2-05	06	2019-04-07	adult21-50	1991-10-31	27.4333	male	>=15000	3-5	no	yes	2014-07-01	2	yes	2	no					never received																				.		never received				36.7	86	131	74
06-2-06	06	2019-04-07	adult21-50	1985-07-23	33.7057	female	>=15000	3-5	no	yes	1995-07-01	1	no	2	no					never received																				.		never received				37.1	83	121	74
06-2-07	06	2019-04-07	adult21-50	1978-06-13	40.8159	female	5000-<10000	3-5	no	no					no					never received																				.		never received				36.3	84	129	83
06-2-08	06	2019-04-07	adult21-50	1983-05-26	35.8658	female	>=15000	3-5	no	no					no					never received																				.		never received				36.4	83	94	66
06-2-09	06	2019-04-07	adult21-50	1991-02-19	28.1287	female	>=15000	3-5	no	no					no					never received																				.		never received				36.4	78	105	72
06-2-10	06	2019-04-07	adult21-50	1996-02-26	23.1102	male	>=15000	>5	no	yes	2014-07-01	2	no	2	no					never received																				.		never received				36.7	80	114	70
06-2-11	06	2019-04-07	adult21-50	1991-08-14	27.6468	male	>=15000	3-5	no	no					no					never received																				.		never received				36.7	81	133	88
06-2-12	06	2019-04-07	adult21-50	1971-08-01	47.6824	male	>=15000	3-5	no	no					no					never received																				.		never received				36.9	87	144	103
06-2-13	06	2019-04-07	adult21-50	1998-01-20	21.2101	male	10000-<15000	3-5	no	no					no					never received																				.		never received				36.9	112	150	85
06-2-14	06	2019-06-02	adult21-50	1993-04-21	26.1136	male	5000-<10000	3-5	no	no					no					not sure																				.		never received				37.1	84	125	63
06-2-15	06	2019-06-02	adult21-50	1996-11-10	22.5572	female	10000-<15000	3-5	no	yes	2017-09-15	1	yes	2	yes	2017-09-15	1	yes	2	not sure																				.		not sure				37.3	80	101	62
06-2-16	06	2019-06-02	adult21-50	1983-07-18	35.8741	female	>=15000	3-5	no	no					no					not sure																				.		never received				36.9	90	109	70
06-2-17	06	2019-06-02	adult21-50	1978-11-09	40.5613	female	>=15000	3-5	no	no					no					not sure																				.		not sure				37.5	76	108	60
06-2-18	06	2019-06-02	adult21-50	1982-03-27	37.1828	male	>=15000	3-5	no	no					no					never received																				.		never received				37.3	96	128	84
06-2-19	06	2019-06-02	adult21-50	1985-05-07	34.0698	female	>=15000	3-5	no	no					no					not sure																				.		never received				37.4	68	112	68
06-2-20	06	2019-06-02	adult21-50	1977-02-20	42.2779	male	10000-<15000	2	no	yes	2013-06-15	2	yes	2	no					never received																				.		never received				36.8	82	130	70
06-2-21	06	2019-06-02	adult21-50	1970-04-29	49.0924	male	5000-<10000	1	no	no					no					never received																				.		never received				37.1	76	138	85
06-2-22	06	2019-06-02	adult21-50	1987-07-29	31.8439	female	>=15000	3-5	no	no					no					never received																				.		never received				37.3	78	112	81
06-2-23	06	2019-06-02	adult21-50	1992-06-08	26.9815	female	>=15000	3-5	no	no					no					never received																				.		never received				37.2	70	110	78
06-2-24	06	2019-06-02	adult21-50	1992-04-03	27.1622	female	>=15000	2	no	no					no					never received																				.		never received				36.8	78	102	76
06-2-25	06	2019-06-02	adult21-50	1995-12-02	23.499	male	10000-<15000	3-5	no	no					no					never received																				.		never received				36.8	62	108	64
06-2-26	06	2019-06-02	adult21-50	1985-01-27	34.3436	female	>=15000	3-5	no	no					no					never received																				.		never received				37.4	71	136	90
06-2-27	06	2019-06-02	adult21-50	1991-04-20	28.1177	female	>=15000	3-5	no	no					no					never received																				.		never received				37.2	92	122	82
06-2-28	06	2019-06-02	adult21-50	1992-11-23	26.5216	female	>=15000	2	no	yes	2012-07-01	2	yes	2	no					never received																				.		never received				37.2	84	103	64
06-2-29	06	2019-06-02	adult21-50	1972-01-15	47.3785	male	>=15000	3-5	no	no					no					never received																				.		never received				37.4	76	149	104
06-2-30	06	2019-06-02	adult21-50	1975-05-11	44.0602	female	>=15000	3-5	no	yes	2012-07-01	2	yes	2	no					never received																				.		never received				37.3	78	128	85
06-2-31	06	2019-06-02	adult21-50	1984-08-16	34.7926	female	>=15000	>5	no	no					no					never received																				.		never received				37.1	90	124	75
06-2-32	06	2019-06-02	adult21-50	1995-03-20	24.2026	male	>=15000	3-5	no	no					no					never received																				.		never received				37.1	84	124	58
06-2-33	06	2019-06-02	adult21-50	1980-07-09	38.8966	male	>=15000	3-5	no	no					no					not sure																				.		never received				37.2	99	138	94
06-3-01	06	2019-04-07	elderly>50	1966-07-08	52.7474	female	10000-<15000	3-5	no	no					no					never received																				.		never received				37	110	146	64
06-3-02	06	2019-04-07	elderly>50	1958-07-09	60.7447	female	5000-<10000	3-5	no	no					no					never received																				.		never received				36.6	85	149	77
06-3-03	06	2019-04-07	elderly>50	1956-11-21	62.3737	male	>=15000	3-5	no	no					no					never received																				.		never received				36.9	111	163	80
06-3-04	06	2019-04-07	elderly>50	1966-11-21	52.3751	male	5000-<10000	2	no	no					no					never received																				.		never received				36.9	98	142	100
06-3-05	06	2019-04-07	elderly>50	1961-02-21	58.1218	female	5000-<10000	2	no	no					no					never received																				.		never received				37	100	125	76
06-3-06	06	2019-04-07	elderly>50	1959-04-11	59.989	female	>=15000	3-5	no	no					no					never received																				.		never received				36.3	71	127	68
06-3-07	06	2019-04-07	elderly>50	1965-04-19	53.9658	male	>=15000	3-5	no	no					no					never received																				.		never received				36.1	81	137	74
06-3-08	06	2019-04-07	elderly>50	1959-01-15	60.2245	male	<5000	2	no	no					no					never received																				.		never received				36.9	82	148	85
06-3-09	06	2019-04-07	elderly>50	1958-01-09	61.2402	female	>=15000	3-5	no	no					no					never received																				.		never received				37.3	77	129	74
06-3-10	06	2019-04-07	elderly>50	1968-01-21	51.2088	male	>=15000	3-5	no	no					no					never received																				.		never received				36.8	70	145	88
06-3-11	06	2019-04-07	elderly>50	1960-02-23	59.1184	female	>=15000	3-5	no	no					no					never received																				.		never received				36.7	67	116	64
06-3-12	06	2019-04-07	elderly>50	1950-06-09	68.8268	male	>=15000	2	no	no					no					never received																				.		never received				36.9	73	133	77
06-3-13	06	2019-04-07	elderly>50	1966-04-24	52.9528	female	<5000	2	no	yes	1982-07-01	1	yes	2	no					never received																				.		never received				36.4	85	117	78
06-3-14	06	2019-04-07	elderly>50	1954-01-01	65.2621	female	5000-<10000	2	no	no					no					never received																				.		never received				37.1	93	140	87
06-3-15	06	2019-04-07	elderly>50	1966-01-26	53.1937	male	>=15000	>5	no	yes	1986-07-01	1	no	2	no					never received																				.		never received				37.1	82	142	85
06-3-16	06	2019-04-07	elderly>50	1953-04-01	66.0151	female	>=15000	2	no	no					no					never received																				.		never received				37	89	112	72
06-3-17	06	2019-04-07	elderly>50	1967-11-06	51.4168	female	>=15000	3-5	no	yes	2017-07-01	2	yes	2	no					never received																				.		never received				36.7	61	140	81
06-3-19	06	2019-04-07	elderly>50	1964-01-08	55.2444	female	5000-<10000	2	no	no					no					never received																				.		never received				36.3	79	119	73
06-3-20	06	2019-04-07	elderly>50	1961-07-27	57.6947	male	>=15000	3-5	no	no					no					never received																				.		never received				36.6	106	142	79
06-3-21	06	2019-04-07	elderly>50	1959-12-06	59.3347	female	>=15000	2	no	no					no					never received																				.		never received				36.5	78	132	82
06-3-22	06	2019-04-07	elderly>50	1954-01-15	65.2238	male	>=15000	3-5	no	no					no					never received																				.		never received				36.6	72	144	88
06-3-23	06	2019-04-07	elderly>50	1957-04-10	61.9904	male	5000-<10000	2	no	no					no					never received																				.		never received				37.2	94	143	80
06-3-24	06	2019-04-07	elderly>50	1949-11-12	69.399	female	>=15000	3-5	no	no					no					never received																				.		never received				37.3	100	145	83
06-3-25	06	2019-04-07	elderly>50	1960-01-14	59.2279	male	5000-<10000	1	no	no					no					never received																				.		never received				36.3	92	127	85
06-3-26	06	2019-06-02	elderly>50	1966-05-02	53.0842	female	>=15000	3-5	no	no					no					never received																				.		never received				37.5	90	120	78
06-3-27	06	2019-06-02	elderly>50	1949-07-14	69.8836	female	<5000	>5	no	no					no					never received																				.		never received				37.3	72	120	73
06-3-28	06	2019-06-02	elderly>50	1962-10-05	56.6571	female	5000-<10000	3-5	no	no					no					not sure																				.		not sure				37	73	127	80
06-3-29	06	2019-06-02	elderly>50	1959-01-20	60.3641	male	10000-<15000	3-5	no	no					no					never received																				.		never received				37.4	79	145	92
06-3-30	06	2019-06-02	elderly>50	1957-04-18	62.1218	male	5000-<10000	3-5	no	no					no					never received																				.		never received				37.4	86	136	73
06-3-31	06	2019-06-02	elderly>50	1956-01-01	63.4168	male	<5000	1	no	no					no					never received																				.		never received				37.2	104	132	72
06-3-32	06	2019-06-02	elderly>50	1960-04-12	59.1376	male	>=15000	>5	no	no					no					never received																				.		never received				37.3	73	117	73
06-3-33	06	2019-06-02	elderly>50	1965-08-02	53.8316	female	<5000	2	no	no					no					never received																				.		never received				37.4	79	130	92
06-3-34	06	2019-06-02	elderly>50	1965-03-20	54.2012	male	>=15000	3-5	no	no					no					never received																				.		never received				36.8	72	108	62
07-1-01	07	2019-07-07	child10-20	1999-05-27	20.1123	female	10000-<15000	3-5	no	no					no					not sure																				.		never received				37.2	82	114	72
07-1-02	07	2019-07-07	child10-20	2003-05-18	16.1369	male	>=15000	3-5	no	no					no					Done	yes	MBDV	2004-10-15	History taking	yes	MBDV	2004-11-15	History taking	yes	MBDV	2005-10-15	History taking	no				no			.		never received				36.9	80	113	76
07-1-03	07	2019-07-07	child10-20	2003-04-18	16.219	male	>=15000	3-5	no	yes	2018-07-01	2	yes	2	no					Done	yes	MBDV	2004-10-15	History taking	yes	MBDV	2004-11-15	History taking	yes	MBDV	2005-10-15	History taking	no				no			.		never received				36.2	76	107	61
07-1-04	07	2019-07-07	child10-20	2009-02-10	10.4011	female	>=15000	3-5	no	no					no					Done	yes	MBDV	2010-08-15	History taking	yes	MBDV	2010-09-15	History taking	yes	MBDV	2011-08-15	History taking	no				no			.		never received				36.1	93	87	66
07-1-05	07	2019-07-07	child10-20	1999-01-04	20.5038	female	10000-<15000	3-5	no	no					no					Done	yes	MBDV	2000-06-07	Vacc booklet	yes	MBDV	2000-06-14	Vacc booklet	yes	MBDV	2002-08-01	Vacc booklet	no				no			.		never received				37	95	124	83
07-1-06	07	2019-07-07	child10-20	2007-03-02	12.3477	female	>=15000	>5	no	no					no					Done	yes	MBDV	2008-09-15	History taking	yes	MBDV	2008-10-15	History taking	yes	MBDV	2009-09-15	History taking	no				no			.		never received				37.1	80	92	63
07-1-07	07	2019-07-07	child10-20	2000-07-05	19.0034	male	>=15000	3-5	no	no					no					not sure																				.		never received				36.3	67	127	59
07-1-08	07	2019-07-07	child10-20	2006-07-13	12.9829	female	5000-<10000	3-5	no	yes	2015-09-15	2	no	2	no					Done	yes	Unknown	2007-07-01	History taking	yes	Unknown	2007-07-01	History taking	yes	Unknown	2008-07-01	History taking	no				no			.		never received				36.4	92	101	67
07-1-09	07	2019-07-07	child10-20	2007-11-28	11.6057	female	5000-<10000	3-5	no	no					no					Done	yes	Unknown	2008-07-01	History taking	yes	Unknown	2008-07-01	History taking	yes	Unknown	2009-07-01	History taking	no				no			.		never received				35.5	106	100	55
07-1-10	07	2019-07-07	child10-20	2004-11-23	14.6174	male	10000-<15000	>5	no	yes	2006-07-01	2	yes	2	no					Done	yes	Unknown	2005-07-01	History taking	yes	Unknown	2005-07-01	History taking	yes	Unknown	2006-07-01	History taking	yes	Unknown	2008-07-01	History taking	no			.		never received				36.3	93	123	99
07-1-11	07	2019-07-07	child10-20	2006-09-10	12.8214	female	5000-<10000	3-5	no	no					no					Done	yes	Unknown	2007-07-01	History taking	yes	Unknown	2007-07-01	History taking	yes	Unknown	2008-07-01	History taking	yes	Unknown	2010-07-01	History taking	no			.		never received				36.2	85	108	50
07-1-12	07	2019-07-07	child10-20	2007-06-26	12.0301	female	>=15000	>5	no	no					no					Done	yes	MBDV	2009-01-05	Vacc booklet	yes	MBDV	2009-02-23	Vacc booklet	yes	MBDV	2010-03-09	Vacc booklet	no				no			.		never received				36.2	95	91	53
07-1-13	07	2019-07-07	child10-20	2005-12-09	13.5743	male	>=15000	3-5	no	no					no					Done	yes	MBDV	2007-10-10	Vacc booklet	yes	MBDV	2007-11-14	Vacc booklet	yes	MBDV	2008-08-13	Vacc booklet	no				no			.		never received				36.7	84	116	76
07-1-14	07	2019-07-07	child10-20	2007-02-26	12.3587	male	>=15000	3-5	no	no					no					Done	yes	MBDV	2008-09-18	Vacc booklet	yes	MBDV	2008-10-21	Vacc booklet	yes	MBDV	2009-09-22	Vacc booklet	no				no			.		never received				36.5	87	99	58
07-1-15	07	2019-07-07	child10-20	1999-10-03	19.7591	female	>=15000	>5	no	no					no					never received																				.		never received				36	88	110	79
07-1-16	07	2019-07-07	child10-20	2000-11-17	18.6338	male	>=15000	3-5	no	no					no					Done	yes	MBDV	2002-06-03	Vacc booklet	yes	MBDV	2002-06-10	Vacc booklet	yes	MBDV	2003-06-16	Vacc booklet	no				no			.		never received				36.4	70	113	67
07-1-17	07	2019-07-07	child10-20	1999-07-13	19.9836	female	10000-<15000	3-5	no	no					no					not sure																				.		never received				36.3	74	90	60
07-1-18	07	2019-07-07	child10-20	2003-01-10	16.4873	male	>=15000	3-5	no	no					no					Done	yes	MBDV	2004-07-15	History taking	yes	MBDV	2004-08-15	History taking	yes	MBDV	2005-07-15	History taking	no				no			.		never received				35.8	91	136	77
07-1-19	07	2019-07-07	child10-20	2002-07-14	16.9802	female	>=15000	>5	no	no					no					Done	yes	Unknown	2002-07-01	History taking	yes	Unknown	2003-07-01	History taking	yes	Unknown	2003-07-01	History taking	yes	Unknown	2006-07-01	History taking	no			.		never received				36	80	111	62
07-1-20	07	2019-07-07	child10-20	2001-02-28	18.3518	male	>=15000	3-5	no	no					no					never received																				.		never received				36.3	84	125	76
07-1-21	07	2019-07-07	child10-20	2001-08-17	17.8864	male	>=15000	>5	no	no					no					Done	yes	MBDV	2003-02-15	History taking	yes	MBDV	2003-03-15	History taking	yes	MBDV	2004-02-15	History taking	no				no			.		never received				36.9	76	125	76
07-1-22	07	2019-07-07	child10-20	2005-06-03	14.0917	female	>=15000	3-5	no	yes	2015-07-01	2	yes	2	no					Done	yes	Unknown	2005-07-01	History taking	yes	Unknown	2005-07-01	History taking	yes	Unknown	2006-07-01	History taking	yes	Unknown	2009-07-01	History taking	no			.		never received				37.4	103	113	67
07-1-23	07	2019-07-07	child10-20	2000-08-14	18.8939	male	>=15000	3-5	no	yes	2010-07-01	2	yes	2	no					not sure																				.		never received				37.2	80	136	88
07-1-24	07	2019-07-07	child10-20	2000-10-18	18.7159	female	10000-<15000	3-5	no	no					no					Done	yes	Unknown	2001-07-01	History taking	yes	Unknown	2001-07-01	History taking	yes	Unknown	2002-07-01	History taking	yes	Unknown	2004-07-01	History taking	no			.		never received				35.7	95	111	72
07-1-25	07	2019-07-07	child10-20	2004-05-06	15.1677	male	5000-<10000	3-5	no	no					no					not sure																				.		never received				36.4	80	121	67
07-1-26	07	2019-07-07	child10-20	2006-10-01	12.7639	female	>=15000	>5	no	no					no					Done	yes	MBDV	2008-04-15	History taking	yes	MBDV	2008-05-15	History taking	yes	MBDV	2009-04-15	History taking	no				no			.		never received				36.5	95	122	74
07-1-27	07	2019-07-07	child10-20	2006-10-29	12.6872	male	>=15000	>5	no	no					no					Done	yes	Unknown	2006-07-01	History taking	yes	Unknown	2007-07-01	History taking	yes	Unknown	2007-07-01	History taking	yes	Unknown	2010-07-01	History taking	no			.		never received				36.2	94	99	73
07-1-28	07	2019-07-07	child10-20	2000-08-24	18.8665	female	>=15000	3-5	no	no					no					Done	yes	MBDV	2002-02-15	History taking	yes	MBDV	2002-03-15	History taking	yes	MBDV	2003-02-15	History taking	no				no			.		never received				36.3	87	118	74
07-1-29	07	2019-07-07	child10-20	2009-06-17	10.0534	female	>=15000	3-5	no	no					no					Done	yes	MBDV	2010-12-15	History taking	yes	MBDV	2011-01-15	History taking	yes	MBDV	2011-12-15	History taking	no				no			.		never received				36	102	98	63
07-1-30	07	2019-07-07	child10-20	1999-01-22	20.4545	male	5000-<10000	3-5	no	no					no					never received																				.		never received				36.3	88	97	55
07-1-31	07	2019-07-07	child10-20	2001-07-31	17.9329	male	>=15000	>5	no	no					no					never received																				.		never received				35.7	80	108	68
07-2-01	07	2019-07-07	adult21-50	1983-08-29	35.8549	male	10000-<15000	1	no	no					no					never received																				.		never received				37.1	92	133	89
07-2-02	07	2019-07-07	adult21-50	1982-12-29	36.5202	male	>=15000	3-5	no	no					no					never received																				.		never received				36.9	114	113	81
07-2-03	07	2019-07-07	adult21-50	1985-05-17	34.1383	female	10000-<15000	3-5	no	no					no					never received																				.		never received				36.4	86	118	73
07-2-04	07	2019-07-07	adult21-50	1997-10-06	21.7495	male	>=15000	3-5	no	yes	1991-08-15	2	yes	2	no					not sure																				.		never received				36.8	66	115	72
07-2-05	07	2019-07-07	adult21-50	1986-03-11	33.3224	female	>=15000	3-5	no	no					no					never received																				.		never received				36.7	80	105	73
07-2-06	07	2019-07-07	adult21-50	1983-03-24	36.2875	male	10000-<15000	3-5	no	no					no					not sure																				.		never received				36.6	92	136	87
07-2-07	07	2019-07-07	adult21-50	1995-02-20	24.3751	male	10000-<15000	2	no	no					no					not sure																				.		never received				36.5	68	117	65
07-2-08	07	2019-07-07	adult21-50	1996-09-18	22.7981	female	>=15000	3-5	no	no					no					never received																				.		never received				36.9	90	124	67
07-2-09	07	2019-07-07	adult21-50	1973-04-19	46.2149	female	5000-<10000	2	no	no					no					never received																				.		never received				36.2	79	115	69
07-2-10	07	2019-07-07	adult21-50	1994-08-13	24.898	male	>=15000	3-5	no	no					no					never received																				.		never received				36	94	109	70
07-2-11	07	2019-07-07	adult21-50	1994-06-12	25.0678	male	>=15000	2	no	no					no					never received																				.		never received				36.5	106	125	76
07-2-12	07	2019-07-07	adult21-50	1986-10-29	32.6872	male	10000-<15000	2	no	no					no					never received																				.		never received				36.3	76	121	72
07-2-13	07	2019-07-07	adult21-50	1971-06-05	48.0876	male	<5000	2	no	no					no					never received																				.		never received				36.9	108	117	90
07-2-14	07	2019-07-07	adult21-50	1971-01-08	48.4928	male	<5000	2	no	no					no					never received																				.		never received				36.3	83	130	88
07-2-15	07	2019-07-07	adult21-50	1978-04-24	41.2019	male	<5000	2	no	no					no					never received																				.		never received				36.7	87	128	97
07-2-16	07	2019-07-07	adult21-50	1992-11-02	26.6749	male	10000-<15000	3-5	no	no					no					not sure																				.		never received				37	82	126	80
07-2-17	07	2019-07-07	adult21-50	1981-02-07	38.4093	female	5000-<10000	3-5	no	yes	1995-07-01	2	yes	2	no					never received																				.		never received				36.8	92	134	89
07-2-18	07	2019-07-07	adult21-50	1997-03-31	22.2669	female	10000-<15000	2	no	no					no					never received																				.		never received				36	117	114	80
07-2-19	07	2019-07-07	adult21-50	1981-10-24	37.7002	female	>=15000	3-5	no	no					no					never received																				.		never received				36.8	103	117	86
07-2-20	07	2019-07-07	adult21-50	1972-12-01	46.5955	female	5000-<10000	3-5	no	no					no					never received																				.		never received				36	82	125	82
07-2-21	07	2019-07-07	adult21-50	1988-03-07	31.332	female	10000-<15000	3-5	no	no					no					never received																				.		never received				36	106	110	67
07-2-22	07	2019-07-07	adult21-50	1972-02-24	47.3648	female	<5000	2	no	no					no					never received																				.		never received				36	65	111	75
07-2-23	07	2019-07-07	adult21-50	1987-07-19	31.9671	female	10000-<15000	3-5	no	no					no					never received																				.		never received				36.9	90	116	81
07-2-24	07	2019-07-07	adult21-50	1990-11-11	28.6516	female	>=15000	2	no	no					no					never received																				.		never received				37.2	88	122	88
07-2-25	07	2019-07-07	adult21-50	1980-06-27	39.0253	male	>=15000	2	no	yes	2015-07-15	2	no	2	no					never received																				.		never received				36.1	101	148	108
07-2-26	07	2019-07-07	adult21-50	1995-01-16	24.4709	male	10000-<15000	3-5	no	no					no					never received																				.		never received				36.1	70	131	79
07-2-27	07	2019-07-07	adult21-50	1986-05-15	33.1444	male	>=15000	2	no	no					no					never received																				.		never received				36.4	93	132	69
07-2-28	07	2019-07-07	adult21-50	1989-05-23	30.1218	male	>=15000	3-5	no	no					no					never received																				.		never received				36	84	125	95
07-2-29	07	2019-07-07	adult21-50	1985-07-07	33.9986	female	>=15000	3-5	no	no					no					never received																				.		never received				36.4	78	121	80
07-2-30	07	2019-07-07	adult21-50	1994-03-04	25.3415	male	>=15000	3-5	no	yes	2012-07-01	2	yes	2	no					never received																				.		never received				36.5	104	131	73
07-2-31	07	2019-07-07	adult21-50	1984-05-02	35.1786	female	>=15000	3-5	no	no					no					never received																				.		never received				36.4	84	129	82
07-2-32	07	2019-07-07	adult21-50	1992-03-17	27.3046	female	>=15000	2	no	no					no					not sure																				.		never received				36.5	89	94	66
07-2-33	07	2019-07-07	adult21-50	1969-08-15	49.8919	male	>=15000	3-5	no	no					no					never received																				.		never received				36.4	60	140	75
07-3-01	07	2019-07-07	elderly>50	1959-08-15	59.8932	female	>=15000	3-5	no	yes	2014-07-01	2	no	2	no					never received																				.		never received				36.5	93	130	69
07-3-02	07	2019-07-07	elderly>50	1961-11-30	57.5989	male	>=15000	2	no	no					no					never received																				.		never received				37.3	69	145	86
07-3-03	07	2019-07-07	elderly>50	1947-01-01	72.512	female	<5000	1	no	no					no					never received																				.		never received				36.9	101	145	68
07-3-04	07	2019-07-07	elderly>50	1951-12-28	67.5236	female	>=15000	3-5	no	no					no					never received																				.		never received				36.8	81	138	72
07-3-05	07	2019-07-07	elderly>50	1962-07-10	56.9911	female	10000-<15000	3-5	no	no					no					never received																				.		never received				36.6	78	136	69
07-3-06	07	2019-07-07	elderly>50	1968-05-25	51.1157	female	>=15000	3-5	no	no					no					never received																				.		never received				36.8	72	113	68
07-3-07	07	2019-07-07	elderly>50	1957-01-25	62.4449	female	10000-<15000	2	no	no					no					never received																				.		never received				36.9	92	154	80
07-3-08	07	2019-07-07	elderly>50	1960-12-26	58.527	male	<5000	1	no	no					no					never received																				.		never received				36.4	63	110	55
07-3-09	07	2019-07-07	elderly>50	1956-10-13	62.7296	female	10000-<15000	3-5	no	no					no					never received																				.		never received				36.8	85	140	80
07-3-10	07	2019-07-07	elderly>50	1951-01-14	68.4764	female	<5000	1	no	no					no					never received																				.		never received				36.8	70	122	67
07-3-11	07	2019-07-07	elderly>50	1961-09-24	57.7823	female	10000-<15000	2	no	yes	2009-07-01	2	no	2	no					never received																				.		never received				36.8	62	108	61
07-3-12	07	2019-07-07	elderly>50	1948-01-01	71.5127	female	<5000	1	no	no					no					never received																				.		never received				36.3	95	148	70
07-3-13	07	2019-07-07	elderly>50	1964-07-22	54.9569	female	>=15000	3-5	no	no					no					never received																				.		never received				37.2	96	120	78
07-3-14	07	2019-07-07	elderly>50	1963-04-03	56.2601	female	5000-<10000	2	no	no					no					never received																				.		never received				36.7	75	124	81
07-3-15	07	2019-07-07	elderly>50	1960-03-05	59.3374	female	<5000	2	no	no					no					never received																				.		never received				36.2	83	107	74
07-3-16	07	2019-07-07	elderly>50	1956-02-01	63.4278	female	<5000	1	no	no					no					never received																				.		never received				36.7	92	131	77
07-3-17	07	2019-07-07	elderly>50	1963-10-29	55.6879	male	5000-<10000	1	no	no					no					never received																				.		never received				36.7	100	123	72
07-3-18	07	2019-07-07	elderly>50	1968-09-20	50.7926	female	>=15000	3-5	no	yes	1997-02-15	2	no	2	no					never received																				.		never received				36.5	115	169	107
07-3-19	07	2019-07-07	elderly>50	1955-06-15	64.0602	male	>=15000	3-5	no	no					no					never received																				.		never received				37.1	64	133	68
07-3-20	07	2019-07-07	elderly>50	1960-01-01	59.5127	male	<5000	1	no	no					no					never received																				.		never received				36.3	113	136	66
07-3-21	07	2019-07-07	elderly>50	1964-05-25	55.1157	female	<5000	1	no	no					no					never received																				.		never received				36.2	75	186	83
07-3-22	07	2019-07-07	elderly>50	1960-08-18	58.883	female	<5000	2	no	no					no					never received																				.		never received				36	69	131	72
07-3-23	07	2019-07-07	elderly>50	1952-03-24	67.2854	male	>=15000	1	no	no					no					never received																				.		never received				36.1	70	109	60
07-3-24	07	2019-07-07	elderly>50	1955-07-17	63.9726	male	5000-<10000	2	no	no					no					never received																				.		never received				35.5	68	128	78
07-3-25	07	2019-07-07	elderly>50	1963-10-19	55.7153	male	<5000	3-5	no	no					no					never received																				.		never received				36.2	81	134	78
07-3-26	07	2019-07-07	elderly>50	1923-04-04	96.2574	male	<5000	1	no	no					no					never received																				.		never received				36	73	108	69
07-3-27	07	2019-07-07	elderly>50	1944-05-02	75.1786	male	5000-<10000	1	no	no					no					never received																				.		never received				36.3	65	130	59
07-3-28	07	2019-07-07	elderly>50	1956-10-28	62.6886	male	>=15000	>5	no	no					no					never received																				.		never received				36	76	110	69
07-3-29	07	2019-07-07	elderly>50	1952-04-18	67.217	female	<5000	1	no	no					no					never received																				.		never received				36.4	80	121	67
07-3-30	07	2019-07-07	elderly>50	1966-01-07	53.4949	female	10000-<15000	3-5	no	no					no					never received																				.		never received				37.1	104	138	86
07-3-31	07	2019-07-07	elderly>50	1953-10-04	65.755	female	>=15000	>5	no	no					no					never received																				.		never received				36.5	70	124	62
07-3-32	07	2019-07-07	elderly>50	1967-10-14	51.729	male	10000-<15000	1	no	no					no					never received																				.		never received				37	112	127	70
07-3-33	07	2019-07-07	elderly>50	1962-02-06	57.4127	female	>=15000	3-5	no	no					no					never received																				.		never received				36	74	103	64
08-1-01	08	2019-09-13	child10-20	2008-08-18	11.0691	female	5000-<10000	3-5	no	no					no					Done	yes	MBDV	2010-02-15	History taking	yes	MBDV	2010-03-15	History taking	yes	MBDV	2011-02-15	History taking	no				no			.		never received				37	113	127	82
08-1-02	08	2019-09-13	child10-20	2004-11-24	14.8008	male	10000-<15000	3-5	no	no					no					Done	yes	MBDV	2006-05-15	History taking	yes	MBDV	2006-06-15	History taking	yes	MBDV	2007-05-15	History taking	no				no			.		never received				36	85	122	77
08-1-03	08	2019-09-13	child10-20	2004-03-02	15.5318	male	5000-<10000	3-5	no	no					no					Done	yes	MBDV	2005-09-15	History taking	yes	MBDV	2005-10-15	History taking	yes	MBDV	2006-09-15	History taking	no				no			.		never received				36.4	76	90	78
08-1-04	08	2019-09-13	child10-20	2004-01-13	15.666	male	5000-<10000	3-5	no	no					no					Done	yes	MBDV	2005-07-15	History taking	yes	MBDV	2005-08-15	History taking	yes	MBDV	2006-07-15	History taking	no				no			.		never received				36.2	77	157	83
08-1-05	08	2019-09-13	child10-20	2008-05-18	11.321	female	5000-<10000	3-5	no	no					no					Done	yes	MBDV	2009-11-15	History taking	yes	MBDV	2009-12-15	History taking	yes	MBDV	2010-11-15	History taking	no				no			.		never received				36.6	115	108	70
08-1-06	08	2019-09-13	child10-20	2008-11-03	10.8583	female	>=15000	3-5	no	no					no					Done	yes	MBDV	2010-05-15	History taking	yes	MBDV	2010-06-15	History taking	yes	MBDV	2011-05-15	History taking	no				no			.		never received				36.9	78	95	58
08-1-07	08	2019-09-13	child10-20	2008-12-31	10.6995	male	5000-<10000	3-5	no	no					no					Done	yes	MBDV	2010-06-15	History taking	yes	MBDV	2010-07-15	History taking	yes	MBDV	2011-06-15	History taking	no				no			.		never received				36.8	89	104	59
08-1-08	08	2019-09-13	child10-20	2005-07-06	14.1875	male	5000-<10000	3-5	no	no					no					Done	yes	MBDV	2007-01-15	History taking	yes	MBDV	2007-02-15	History taking	yes	MBDV	2008-01-15	History taking	no				no			.		never received				36.4	83	139	67
08-1-09	08	2019-09-13	child10-20	2007-01-17	12.6543	male	5000-<10000	3-5	no	no					no					Done	yes	MBDV	2008-07-15	History taking	yes	MBDV	2008-08-15	History taking	yes	MBDV	2009-07-15	History taking	no				no			.		never received				36.8	76	115	80
08-1-10	08	2019-09-13	child10-20	2009-05-27	10.2971	male	5000-<10000	3-5	no	no					no					Done	yes	MBDV	2010-11-15	History taking	yes	MBDV	2010-12-15	History taking	yes	MBDV	2011-11-15	History taking	no				no			.		never received				36.2	112	101	60
08-1-11	08	2019-09-13	child10-20	2007-04-25	12.386	male	<5000	3-5	no	no					no					Done	yes	MBDV	2008-10-15	History taking	yes	MBDV	2008-11-15	History taking	yes	MBDV	2009-10-15	History taking	no				no			.		never received				36	86	117	67
08-1-12	08	2019-09-13	child10-20	2004-01-24	15.6359	female	5000-<10000	3-5	no	no					no					Done	yes	MBDV	2005-07-15	History taking	yes	MBDV	2005-08-15	History taking	yes	MBDV	2006-07-15	History taking	no				no			.		never received				36.1	90	101	72
08-1-13	08	2019-09-13	child10-20	2004-11-17	14.82	female	<5000	3-5	no	yes	2014-09-15	2	no	2	no					Done	yes	MBDV	2006-05-15	History taking	yes	MBDV	2006-06-15	History taking	yes	MBDV	2007-05-15	History taking	no				no			.		never received				36.1	94	116	69
08-1-14	08	2019-09-13	child10-20	2004-05-07	15.3511	female	10000-<15000	3-5	no	no					no					Done	yes	MBDV	2005-11-15	History taking	yes	MBDV	2005-12-15	History taking	yes	MBDV	2006-11-15	History taking	no				no			.		never received				36.4	83	109	74
08-1-15	08	2019-09-13	child10-20	2002-07-28	17.128	female	5000-<10000	3-5	no	no					no					Done	yes	MBDV	2004-01-15	History taking	yes	MBDV	2004-02-15	History taking	yes	MBDV	2005-01-15	History taking	no				no			.		never received				37.2	96	115	68
08-1-16	08	2019-09-13	child10-20	2002-02-15	17.5743	female	5000-<10000	3-5	no	no					no					Done	yes	MBDV	2003-08-15	History taking	yes	MBDV	2003-09-15	History taking	yes	MBDV	2004-08-15	History taking	no				no			.		never received				36	90	112	75
08-1-17	08	2019-09-13	child10-20	2005-12-16	13.7413	female	<5000	3-5	no	no					no					Done	yes	MBDV	2007-06-15	History taking	yes	MBDV	2007-07-15	History taking	yes	MBDV	2008-06-15	History taking	no				no			.		never received				36.7	117	112	74
08-1-18	08	2019-09-13	child10-20	2005-08-06	14.1027	female	5000-<10000	3-5	no	no					no					Done	yes	MBDV	2007-02-15	History taking	yes	MBDV	2007-03-15	History taking	yes	MBDV	2008-02-15	History taking	no				no			.		never received				36.6	93	117	70
08-1-19	08	2019-09-13	child10-20	2007-10-10	11.9261	male	5000-<10000	3-5	no	no					no					Done	yes	MBDV	2009-04-15	History taking	yes	MBDV	2009-05-15	History taking	yes	MBDV	2010-04-15	History taking	no				no			.		never received				35.9	92	114	74
08-1-20	08	2019-09-13	child10-20	2006-06-15	13.2457	male	<5000	3-5	no	no					no					Done	yes	MBDV	2007-12-15	History taking	yes	MBDV	2008-01-15	History taking	yes	MBDV	2008-12-15	History taking	no				no			.		never received				36.1	106	106	70
08-1-21	08	2019-09-13	child10-20	2000-07-27	19.1294	male	10000-<15000	3-5	no	no					no					not sure																				.		never received				36.1	93	113	66
08-1-22	08	2019-09-13	child10-20	2007-07-27	12.1314	male	5000-<10000	3-5	no	no					no					Done	yes	MBDV	2009-01-15	History taking	yes	MBDV	2009-02-15	History taking	yes	MBDV	2010-01-15	History taking	no				no			.		never received				36	107	121	56
08-1-23	08	2019-09-13	child10-20	2009-03-04	10.527	male	<5000	3-5	no	no					no					Done	yes	MBDV	2010-09-15	History taking	yes	MBDV	2010-10-15	History taking	yes	MBDV	2011-09-15	History taking	no				no			.		never received				36.8	106	102	64
08-1-24	08	2019-09-13	child10-20	2007-05-12	12.3395	female	5000-<10000	>5	no	no					no					Done	yes	MBDV	2008-11-15	History taking	yes	MBDV	2008-12-15	History taking	yes	MBDV	2009-11-15	History taking	no				no			.		never received				36.5	80	120	66
08-1-25	08	2019-09-13	child10-20	2007-05-10	12.345	female	>=15000	3-5	no	no					no					Done	yes	MBDV	2008-11-15	History taking	yes	MBDV	2008-12-15	History taking	yes	MBDV	2009-11-15	History taking	no				no			.		never received				36	94	112	68
08-1-26	08	2019-09-13	child10-20	1999-03-25	20.4709	female	10000-<15000	3-5	no	no					no					not sure																				.		never received				36	94	118	67
08-1-27	08	2019-09-13	child10-20	1999-08-15	20.0794	male	10000-<15000	>5	no	no					no					not sure																				.		never received				36.8	82	139	79
08-1-28	08	2019-09-13	child10-20	2007-11-22	11.8084	female	>=15000	3-5	no	no					no					Done	yes	MBDV	2009-05-15	History taking	yes	MBDV	2009-06-15	History taking	yes	MBDV	2010-05-15	History taking	no				no			.		never received				36.8	97	98	60
08-1-29	08	2019-09-13	child10-20	2000-06-14	19.2471	male	>=15000	3-5	no	yes	2014-07-01	2	yes	2	no					not sure																				.		never received				36.7	81	131	75
08-1-30	08	2019-09-13	child10-20	2000-12-04	18.7734	female	>=15000	3-5	no	no					no					not sure																				.		never received				36.4	93	117	64
08-1-31	08	2019-09-13	child10-20	1999-06-27	20.2136	female	>=15000	3-5	no	no					no					not sure																				.		never received				36.8	89	124	74
08-2-01	08	2019-09-13	adult21-50	1997-09-17	21.9877	female	5000-<10000	3-5	no	no					no					not sure																				.		never received				37	94	117	72
08-2-02	08	2019-09-13	adult21-50	1992-11-25	26.7981	female	5000-<10000	3-5	no	no					no					not sure																				.		not sure				36.3	88	118	80
08-2-03	08	2019-09-13	adult21-50	1990-05-10	29.3443	female	10000-<15000	3-5	no	yes	2015-10-15	2	yes	2	no					not sure																				.		never received				36.8	105	124	75
08-2-04	08	2019-09-13	adult21-50	1984-12-05	34.7707	male	<5000	3-5	no	no					no					never received																				.		never received				37	98	130	90
08-2-05	08	2019-09-13	adult21-50	1971-07-10	48.178	female	10000-<15000	2	no	no					no					never received																				.		never received				36.8	90	130	85
08-2-06	08	2019-09-13	adult21-50	1971-09-22	47.9754	female	5000-<10000	3-5	no	no					no					never received																				.		never received				35.6	75	122	75
08-2-07	08	2019-09-13	adult21-50	1995-09-29	23.9562	male	>=15000	3-5	no	yes	2015-09-15	2	yes	2	no					not sure																				.		never received				36.1	100	154	80
08-2-08	08	2019-09-13	adult21-50	1971-04-04	48.4435	female	5000-<10000	3-5	no	no					no					never received																				.		never received				35.5	74	152	85
08-2-09	08	2019-09-13	adult21-50	1971-08-01	48.1177	female	<5000	2	no	no					no					never received																				.		never received				36.2	86	104	64
08-2-10	08	2019-09-13	adult21-50	1969-03-12	50.5051	male	5000-<10000	3-5	no	yes	2011-07-01	2	yes	2	no					never received																				.		never received				35.4	56	113	63
08-2-11	08	2019-09-13	adult21-50	1994-12-30	24.7036	male	>=15000	3-5	no	no					no					not sure																				.		never received				36.1	81	153	79
08-2-12	08	2019-09-13	adult21-50	1975-08-12	44.0876	male	5000-<10000	3-5	no	no					no					never received																				.		never received				36.5	54	120	70
08-2-13	08	2019-09-13	adult21-50	1976-08-02	43.1129	male	5000-<10000	2	no	no					no					never received																				.		never received				36.3	84	127	71
08-2-14	08	2019-09-13	adult21-50	1971-11-14	47.8303	female	5000-<10000	2	no	no					no					not sure																				.		never received				37.2	99	130	80
08-2-15	08	2019-09-13	adult21-50	1969-06-02	50.2806	female	<5000	2	no	no					no					never received																				.		never received				35.8	84	141	89
08-2-16	08	2019-09-13	adult21-50	1986-01-27	33.6263	female	>=15000	3-5	no	no					no					not sure																				.		never received				36.4	78	107	69
08-2-17	08	2019-09-13	adult21-50	1971-03-22	48.4791	male	>=15000	3-5	no	no					no					never received																				.		never received				37	95	146	90
08-2-18	08	2019-09-13	adult21-50	1985-11-20	33.8125	male	5000-<10000	3-5	no	no					no					never received																				.		never received				35.4	86	161	95
08-2-19	08	2019-09-13	adult21-50	1989-10-31	29.8672	female	>=15000	3-5	no	no					no					not sure																				.		never received				36.8	88	119	78
08-2-20	08	2019-09-13	adult21-50	1968-09-18	50.9843	female	<5000	3-5	no	no					no					never received																				.		never received				36.3	86	171	87
08-2-21	08	2019-09-13	adult21-50	1975-12-10	43.7591	male	<5000	2	no	no					no					never received																				.		never received				36.3	95	144	91
08-2-22	08	2019-09-13	adult21-50	1993-07-13	26.1684	male	5000-<10000	2	no	no					no					not sure																				.		never received				36.3	72	120	70
08-2-23	08	2019-09-13	adult21-50	1981-03-13	38.5024	female	>=15000	3-5	no	no					no					never received																				.		never received				35.7	85	113	71
08-2-24	08	2019-09-13	adult21-50	1971-07-24	48.1396	female	5000-<10000	2	no	no					no					never received																				.		never received				36.5	66	128	72
08-2-25	08	2019-09-13	adult21-50	1979-06-19	40.2355	female	>=15000	2	no	no					no					never received																				.		never received				36	91	114	83
08-2-26	08	2019-09-13	adult21-50	1977-12-07	41.7659	female	10000-<15000	3-5	no	no					no					never received																				.		never received				36	87	111	72
08-2-27	08	2019-09-13	adult21-50	1971-02-10	48.5886	female	5000-<10000	2	no	no					no					never received																				.		never received				36.5	90	127	77
08-2-28	08	2019-09-13	adult21-50	1972-04-03	47.4442	male	5000-<10000	1	no	no					no					never received																				.		never received				37	85	160	84
08-2-29	08	2019-09-13	adult21-50	1969-07-07	50.1848	male	<5000	2	no	no					no					never received																				.		never received				36.5	82	123	85
08-2-30	08	2019-09-13	adult21-50	1986-09-21	32.9774	female	>=15000	3-5	no	no					no					never received																				.		never received				36.5	78	125	83
08-2-31	08	2019-09-13	adult21-50	1976-02-06	43.6003	female	10000-<15000	3-5	no	no					no					not sure																				.		never received				36.2	74	112	68
08-2-32	08	2019-09-13	adult21-50	1980-11-22	38.8063	female	>=15000	3-5	no	no					no					never received																				.		never received				36.7	70	109	69
08-2-33	08	2019-09-13	adult21-50	1990-04-06	29.4374	female	>=15000	3-5	no	no					no					not sure																				.		never received				36.2	74	112	68
08-3-01	08	2019-09-13	elderly>50	1957-02-21	62.5572	male	10000-<15000	3-5	no	no					no					never received																				.		never received				36.5	72	123	66
08-3-02	08	2019-09-13	elderly>50	1953-06-21	66.2286	male	<5000	1	no	no					no					never received																				.		never received				36.5	74	119	84
08-3-03	08	2019-09-13	elderly>50	1941-06-03	78.2779	female	<5000	3-5	no	no					no					never received																				.		never received				35.6	88	144	70
08-3-04	08	2019-09-13	elderly>50	1964-09-09	55.0089	male	5000-<10000	2	no	no					no					never received																				.		never received				36.3	60	106	60
08-3-05	08	2019-09-13	elderly>50	1951-05-01	68.3696	female	5000-<10000	2	no	no					no					never received																				.		never received				36.7	78	145	80
08-3-06	08	2019-09-13	elderly>50	1959-04-13	60.4189	female	<5000	2	no	no					no					never received																				.		never received				35.7	63	120	57
08-3-07	08	2019-09-13	elderly>50	1945-09-11	74.0041	male	<5000	3-5	no	no					no					never received																				.		never received				35.7	73	141	74
08-3-08	08	2019-09-13	elderly>50	1956-04-27	63.3785	male	>=15000	3-5	no	no					no					never received																				.		never received				36.5	74	142	78
08-3-09	08	2019-09-13	elderly>50	1955-09-01	64.0329	female	<5000	3-5	no	no					no					never received																				.		never received				36.1	74	133	73
08-3-10	08	2019-09-13	elderly>50	1960-11-02	58.8611	female	<5000	2	no	no					no					never received																				.		never received				36	82	108	65
08-3-11	08	2019-09-13	elderly>50	1951-02-03	68.6078	female	<5000	3-5	no	no					no					never received																				.		never received				36.4	59	143	60
08-3-12	08	2019-09-13	elderly>50	1952-03-15	67.4962	female	<5000	1	no	no					no					never received																				.		never received				36.2	85	138	90
08-3-13	08	2019-09-13	elderly>50	1937-01-01	82.6968	male	<5000	1	no	no					no					never received																				.		never received				35.8	94	121	56
08-3-14	08	2019-09-13	elderly>50	1965-04-27	54.3792	male	<5000	1	no	no					no					never received																				.		never received				36.4	102	147	73
08-3-15	08	2019-09-13	elderly>50	1946-09-22	72.9747	female	<5000	1	no	no					no					never received																				.		never received				36.1	99	128	61
08-3-16	08	2019-09-13	elderly>50	1960-06-29	59.206	female	5000-<10000	2	no	no					no					never received																				.		never received				36.4	79	143	76
08-3-17	08	2019-09-13	elderly>50	1954-04-19	65.4018	male	>=15000	2	no	no					no					never received																				.		never received				36.5	69	125	75
08-3-18	08	2019-09-13	elderly>50	1954-07-14	65.1663	female	5000-<10000	2	no	no					no					never received																				.		never received				36.8	64	107	62
08-3-19	08	2019-09-13	elderly>50	1966-03-04	53.5277	male	>=15000	3-5	no	no					no					never received																				.		never received				36	79	136	78
08-3-20	08	2019-09-13	elderly>50	1956-04-19	63.4004	female	<5000	3-5	no	no					no					never received																				.		never received				36	88	142	81
08-3-21	08	2019-09-13	elderly>50	1962-11-23	56.8049	female	5000-<10000	2	no	no					no					never received																				.		never received				36.6	89	118	86
08-3-22	08	2019-09-13	elderly>50	1967-01-11	52.6708	female	>=15000	3-5	no	no					no					never received																				.		never received				36.4	91	107	75
08-3-23	08	2019-09-13	elderly>50	1944-03-13	75.5017	female	<5000	3-5	no	no					no					never received																				.		never received				36	92	157	75
08-3-24	08	2019-09-13	elderly>50	1942-04-20	77.399	female	<5000	2	no	no					no					never received																				.		never received				36.9	65	130	59
08-3-25	08	2019-09-13	elderly>50	1955-07-04	64.1944	female	<5000	3-5	no	no					no					never received																				.		never received				36.7	80	119	70
08-3-26	08	2019-09-13	elderly>50	1961-03-28	58.4613	male	5000-<10000	2	no	no					no					never received																				.		never received				36.5	75	168	98
08-3-27	08	2019-09-13	elderly>50	1966-03-23	53.4757	female	5000-<10000	2	no	no					no					never received																				.		never received				36	77	153	86
08-3-28	08	2019-09-13	elderly>50	1962-09-09	57.0103	female	10000-<15000	3-5	no	no					no					never received																				.		never received				35.9	68	118	70
08-3-29	08	2019-09-13	elderly>50	1944-07-14	75.165	male	<5000	2	no	no					no					never received																				.		never received				36	148	103	67
08-3-30	08	2019-09-13	elderly>50	1963-08-24	56.0548	male	<5000	1	no	no					no					never received																				.		never received				36.5	100	158	81
08-3-31	08	2019-09-13	elderly>50	1968-08-14	51.0801	female	<5000	3-5	no	no					no					never received																				.		never received				35.9	91	128	66
08-3-32	08	2019-09-13	elderly>50	1963-03-21	56.4819	female	<5000	1	no	no					no					never received																				.		never received				36.5	99	150	91
08-3-33	08	2019-09-13	elderly>50	1954-05-30	65.2895	female	<5000	3-5	no	no					no					never received																				.		never received				36.6	81	124	64
09-1-01	09	2019-08-16	child10-20	2004-12-17	14.6612	male	<5000	2	no	yes	2018-05-15	2	yes	2	no					not sure																				.		never received				36.4	63	118	69
09-1-02	09	2019-08-16	child10-20	2005-01-29	14.5435	male	10000-<15000	3-5	no	no					no					Done	yes	Unknown	2006-08-01	Vacc booklet	yes	Unknown	2006-09-05	Vacc booklet	yes	Unknown	2007-09-18	Vacc booklet	no				no			.		never received				37.2	90	107	63
09-1-03	09	2019-08-16	child10-20	2006-07-17	13.0815	male	>=15000	3-5	no	no					no					Done	yes	MBDV	2008-02-11	Vacc booklet	yes	MBDV	2008-03-11	Vacc booklet	yes	MBDV	2009-03-10	Vacc booklet	no				no			.		never received				37.1	78	130	75
09-1-04	09	2019-08-16	child10-20	2005-08-16	13.9986	female	>=15000	3-5	no	no					no					Done	yes	MBDV	2007-03-27	Vacc booklet	yes	MBDV	2007-06-19	Vacc booklet	yes	MBDV	2008-05-20	Vacc booklet	no				no			.		never received				37.3	90	113	63
09-1-05	09	2019-08-16	child10-20	2003-03-06	16.4463	female	10000-<15000	3-5	no	no					no					not sure																				.		never received				37.3	90	94	56
09-1-06	09	2019-08-16	child10-20	2007-07-25	12.0602	female	10000-<15000	3-5	no	no					no					Done	yes	MBDV	2009-03-24	Vacc booklet	yes	MBDV	2009-04-27	Vacc booklet	yes	MBDV	2010-03-02	Vacc booklet	no				no			.		never received				37.4	87	92	55
09-1-07	09	2019-08-16	child10-20	2007-02-06	12.5229	female	10000-<15000	>5	no	no					no					Done	yes	MBDV	2008-08-19	Vacc booklet	yes	MBDV	2008-09-30	Vacc booklet	yes	MBDV	2009-08-11	Vacc booklet	no				no			.		never received				37	95	130	70
09-1-08	09	2019-08-16	child10-20	2007-03-03	12.4545	male	10000-<15000	>5	no	no					no					Done	yes	MBDV	2008-09-15	History taking	yes	MBDV	2008-10-15	History taking	yes	MBDV	2009-10-15	History taking	no				no			.		never received				37.3	86	114	65
09-1-09	09	2019-08-16	child10-20	2001-11-14	17.7522	female	5000-<10000	3-5	no	no					no					Done	yes	MBDV	2003-05-15	History taking	yes	MBDV	2003-06-15	History taking	yes	MBDV	2004-05-15	History taking	no				no			.		never received				37.4	82	103	60
09-1-10	09	2019-08-16	child10-20	2002-04-13	17.3415	female	5000-<10000	3-5	no	yes	2016-07-01	2	yes	2	no					not sure																				.		never received				37.3	112	112	74
09-1-11	09	2019-08-16	child10-20	2003-08-12	16.011	female	>=15000	>5	no	yes	2016-10-15	2	no	2	no					Done	yes	MBDV	2004-02-15	History taking	yes	MBDV	2004-03-15	History taking	yes	MBDV	2005-03-15	History taking	no				no			.		never received				37.4	86	110	83
09-1-12	09	2019-08-16	child10-20	2006-08-20	12.9884	male	<5000	3-5	no	no					no					Done	yes	Unknown	2008-03-11	Vacc booklet	yes	Unknown	2008-04-22	Vacc booklet	yes	Unknown	2009-04-21	Vacc booklet	no				no			.		never received				37.2	86	92	62
09-1-13	09	2019-08-16	child10-20	2008-04-15	11.3347	female	>=15000	3-5	no	no					no					Done	yes	MBDV	2009-10-20	Vacc booklet	yes	MBDV	2009-11-17	Vacc booklet	yes	MBDV	2010-10-19	Vacc booklet	no				no			.		never received				37.4	88	103	70
09-1-14	09	2019-08-16	child10-20	2004-10-28	14.7981	male	10000-<15000	>5	no	no					no					Done	yes	Unknown	2006-05-30	Vacc booklet	yes	Unknown	2006-06-27	Vacc booklet	yes	Unknown	2007-06-26	Vacc booklet	no				no			.		never received				37.2	102	118	76
09-1-15	09	2019-08-16	child10-20	2007-12-09	11.6851	female	5000-<10000	3-5	no	no					no					Done	yes	Unknown	2009-06-23	Vacc booklet	yes	Unknown	2009-08-18	Vacc booklet	yes	Unknown	2010-06-15	Vacc booklet	no				no			.		never received				37.3	98	100	60
09-1-16	09	2019-08-16	child10-20	2006-05-22	13.2348	female	5000-<10000	3-5	no	no					no					Done	yes	MBDV	2007-11-15	History taking	yes	MBDV	2007-12-15	History taking	yes	MBDV	2008-11-15	History taking	no				no			.		never received				36.6	88	95	55
09-1-17	09	2019-08-16	child10-20	2006-01-06	13.6071	male	5000-<10000	3-5	no	no					no					not sure																				.		never received				37.4	102	110	80
09-1-18	09	2019-08-16	child10-20	2006-08-03	13.0349	male	5000-<10000	>5	no	no					no					Done	yes	Unknown	2008-04-08	Vacc booklet	yes	Unknown	2008-07-22	Vacc booklet	yes	Unknown	2009-02-10	Vacc booklet	no				no			.		never received				37.3	78	90	60
09-1-19	09	2019-08-16	child10-20	2002-02-15	17.4976	male	5000-<10000	>5	no	no					no					not sure																				.		never received				37.4	80	104	70
09-1-20	09	2019-08-16	child10-20	2004-02-17	15.4935	female	<5000	2	no	no					no					Done	yes	Unknown	2005-08-30	Vacc booklet	yes	Unknown	2005-09-27	Vacc booklet	yes	Unknown	2006-09-26	Vacc booklet	no				no			.		never received				37.3	86	109	64
09-1-21	09	2019-08-16	child10-20	2000-09-18	18.9076	female	5000-<10000	3-5	no	yes	2015-07-01	2	yes	2	no					Done	yes	MBDV	2002-03-15	History taking	yes	MBDV	2002-04-15	History taking	yes	MBDV	2003-04-15	History taking	no				no			.		never received				37.3	92	110	80
09-1-22	09	2019-08-16	child10-20	1998-12-05	20.6954	male	10000-<15000	3-5	no	no					no					not sure																				.		never received				37	80	132	72
09-1-23	09	2019-08-16	child10-20	2002-11-25	16.7228	female	>=15000	2	no	no					no					Done	yes	MBDV	2003-11-28	Vacc booklet	yes	MBDV	2003-12-12	Vacc booklet	yes	MBDV	2004-11-28	Vacc booklet	no				no			.		never received				36.8	70	100	65
09-1-24	09	2019-08-16	child10-20	2002-05-08	17.2731	female	5000-<10000	2	no	no					no					Done	yes	MBDV	2003-11-15	History taking	yes	MBDV	2003-12-15	History taking	yes	MBDV	2004-11-15	History taking	no				no			.		never received				37.2	86	110	68
09-1-25	09	2019-08-16	child10-20	1998-12-18	20.6598	female	>=15000	3-5	no	no					no					never received																				.		never received				37.2	80	96	64
09-1-26	09	2019-08-16	child10-20	2008-11-11	10.7598	male	5000-<10000	3-5	no	no					no					Done	yes	MBDV	2010-05-11	Vacc booklet	yes	MBDV	2010-06-15	Vacc booklet	yes	MBDV	2011-05-24	Vacc booklet	no				no			.		never received				36.7	96	97	56
09-1-27	09	2019-08-16	child10-20	2000-05-21	19.2361	female	10000-<15000	>5	no	no					no					not sure																				.		never received				37.1	94	93	57
09-1-28	09	2019-08-16	child10-20	1999-03-06	20.4463	female	5000-<10000	3-5	no	no					no					never received																				.		never received				37.2	94	112	70
09-1-29	09	2019-08-16	child10-20	2002-02-12	17.5058	female	5000-<10000	3-5	no	no					no					Done	yes	Unknown	2003-07-01	History taking	yes	Unknown	2003-07-01	History taking	yes	Unknown	2004-07-01	History taking	no				no			.		never received				37.1	92	112	68
09-1-30	09	2019-08-16	child10-20	2009-06-29	10.13	male	5000-<10000	2	no	no					no					Done	yes	MBDV	2011-01-04	Vacc booklet	yes	MBDV	2011-02-18	Vacc booklet	yes	MBDV	2012-01-10	Vacc booklet	no				no			.		never received				37.1	92	112	68
09-1-31	09	2019-08-16	child10-20	2004-10-08	14.8528	female	>=15000	3-5	no	no					no					Done	yes	MBDV	2006-04-15	History taking	yes	MBDV	2006-05-15	History taking	yes	MBDV	2007-04-15	History taking	no				no			.		never received				36.9	92	109	74
09-2-01	09	2019-08-16	adult21-50	1994-11-01	24.7885	female	10000-<15000	3-5	no	no					no					never received																				.		never received				37.3	82	98	67
09-2-02	09	2019-08-16	adult21-50	1974-01-08	45.6016	female	5000-<10000	3-5	no	no					no					never received																				.		never received				37.4	102	131	92
09-2-03	09	2019-08-16	adult21-50	1973-08-12	46.0096	female	5000-<10000	2	no	yes	2009-07-01	2	no	2	no					never received																				.		never received				37.3	80	103	70
09-2-04	09	2019-08-16	adult21-50	1996-05-31	23.2088	male	10000-<15000	3-5	no	yes	2004-07-01	2	yes	2	no					not sure																				.		never received				37.3	90	117	65
09-2-05	09	2019-08-16	adult21-50	1998-08-16	20.9993	male	5000-<10000	3-5	no	no					no					not sure																				.		never received				37.2	94	100	63
09-2-06	09	2019-08-16	adult21-50	1989-06-17	30.1629	female	10000-<15000	>5	no	no					no					not sure																				.		never received				37.1	74	112	83
09-2-07	09	2019-08-16	adult21-50	1979-08-03	40.0356	male	5000-<10000	2	no	no					no					not sure																				.		never received				36.8	66	104	65
09-2-08	09	2019-08-16	adult21-50	1975-08-15	44.0027	male	5000-<10000	3-5	no	no					no					never received																				.		never received				37.2	58	110	61
09-2-09	09	2019-08-16	adult21-50	1998-05-08	21.2731	male	10000-<15000	2	no	no					no					not sure																				.		never received				37.2	92	101	67
09-2-10	09	2019-08-16	adult21-50	1970-08-20	48.9884	male	10000-<15000	3-5	no	no					no					never received																				.		never received				37.2	86	131	73
09-2-11	09	2019-08-16	adult21-50	1992-02-10	27.5127	female	>=15000	>5	no	no					no					not sure																				.		never received				37.3	106	118	83
09-2-12	09	2019-08-16	adult21-50	1992-09-01	26.9541	female	>=15000	3-5	no	yes	2015-07-01	2	no	2	no					not sure																				.		never received				37.2	82	129	83
09-2-13	09	2019-08-16	adult21-50	1974-04-13	45.3415	male	5000-<10000	3-5	no	no					no					never received																				.		never received				37.3	94	157	89
09-2-14	09	2019-08-16	adult21-50	1973-01-23	46.5599	male	5000-<10000	3-5	no	no					no					never received																				.		never received				37.2	88	126	83
09-2-15	09	2019-08-16	adult21-50	1983-06-08	36.1889	male	10000-<15000	3-5	no	no					no					not sure																				.		never received				36.8	96	122	82
09-2-16	09	2019-08-16	adult21-50	1979-04-06	40.3614	female	>=15000	3-5	no	no					no					not sure																				.		never received				37.1	68	97	62
09-2-17	09	2019-08-16	adult21-50	1985-08-23	33.9795	male	>=15000	3-5	no	no					no					not sure																				.		never received				37.3	88	125	82
09-2-18	09	2019-08-16	adult21-50	1975-02-28	44.4627	male	10000-<15000	3-5	no	no					no					never received																				.		never received				37.3	80	150	108
09-2-19	09	2019-08-16	adult21-50	1977-01-16	42.5791	male	10000-<15000	2	no	no					no					never received																				.		never received				37.4	104	132	88
09-2-20	09	2019-08-16	adult21-50	1992-01-13	27.5893	male	10000-<15000	3-5	no	no					no					not sure																				.		never received				37.4	88	144	91
09-2-21	09	2019-08-16	adult21-50	1973-09-28	45.8809	male	>=15000	2	no	yes	2016-07-01	2	no	2	no					never received																				.		never received				37.2	78	131	87
09-2-22	09	2019-08-16	adult21-50	1969-12-15	49.6674	female	5000-<10000	2	no	no					no					never received																				.		never received				37.1	84	118	77
09-2-23	09	2019-08-16	adult21-50	1993-08-22	25.9822	female	>=15000	>5	no	no					no					not sure																				.		never received				37.2	94	100	71
09-2-24	09	2019-08-16	adult21-50	1979-07-14	40.0903	female	>=15000	3-5	no	no					no					never received																				.		never received				37.2	76	112	65
09-2-25	09	2019-08-16	adult21-50	1992-03-24	27.3949	male	10000-<15000	3-5	no	no					no					never received																				.		never received				37.2	92	112	73
09-2-26	09	2019-08-16	adult21-50	1979-05-03	40.2875	male	>=15000	3-5	no	no					no					never received																				.		never received				37.1	92	133	90
09-2-27	09	2019-08-16	adult21-50	1987-09-15	31.9179	female	5000-<10000	1	no	no					no					never received																				.		never received				37.2	90	120	77
09-2-28	09	2019-08-16	adult21-50	1995-05-12	24.2628	male	>=15000	3-5	no	no					no					never received																				.		never received				37.3	62	124	83
09-2-29	09	2019-08-16	adult21-50	1989-09-01	29.9548	female	>=15000	>5	no	no					no					never received																				.		never received				37.3	108	133	96
09-2-30	09	2019-08-16	adult21-50	1983-10-21	35.8193	female	>=15000	3-5	no	no					no					not sure																				.		never received				37.3	84	137	98
09-2-31	09	2019-08-16	adult21-50	1995-09-28	23.8823	female	10000-<15000	3-5	no	no					no					not sure																				.		never received				37.2	94	105	72
09-2-32	09	2019-08-16	adult21-50	1994-05-12	25.2621	female	10000-<15000	3-5	no	no					no					not sure																				.		never received				37.2	100	100	77
09-2-33	09	2019-08-16	adult21-50	1982-06-23	37.1472	female	5000-<10000	3-5	no	no					no					never received																				.		never received				37.3	96	133	84
09-3-01	09	2019-08-16	elderly>50	1962-11-04	56.7803	male	5000-<10000	3-5	no	yes	2012-02-15	2	yes	2	no					not sure																				.		never received				36.7	92	167	90
09-3-02	09	2019-08-16	elderly>50	1967-01-30	52.5421	female	>=15000	3-5	no	no					no					never received																				.		never received				37.1	60	131	84
09-3-03	09	2019-08-16	elderly>50	1955-09-02	63.9535	female	<5000	1	no	no					no					never received																				.		never received				37.3	81	130	80
09-3-04	09	2019-08-16	elderly>50	1957-02-01	62.5352	female	5000-<10000	3-5	no	no					no					never received																				.		never received				37.2	70	124	80
09-3-05	09	2019-08-16	elderly>50	1964-11-11	54.7598	male	<5000	3-5	no	no					no					never received																				.		never received				36.8	84	116	76
09-3-06	09	2019-08-16	elderly>50	1960-01-08	59.603	male	5000-<10000	3-5	no	no					no					never received																				.		never received				37.2	92	140	78
09-3-07	09	2019-08-16	elderly>50	1966-05-31	53.2101	male	5000-<10000	3-5	no	no					no					never received																				.		never received				37.2	72	140	89
09-3-08	09	2019-08-16	elderly>50	1955-01-07	64.6051	female	<5000	2	no	no					no					never received																				.		never received				37.3	68	133	67
09-3-09	09	2019-08-16	elderly>50	1953-05-25	66.2259	female	>=15000	3-5	no	no					no					never received																				.		never received				37.3	72	128	67
09-3-10	09	2019-08-16	elderly>50	1961-08-23	57.9795	male	10000-<15000	3-5	no	no					no					never received																				.		never received				37.3	66	158	93
09-3-11	09	2019-08-16	elderly>50	1951-07-01	68.1259	female	5000-<10000	3-5	no	no					no					never received																				.		never received				37.2	98	136	92
09-3-12	09	2019-08-16	elderly>50	1963-06-16	56.167	female	<5000	2	no	no					no					never received																				.		never received				36.5	76	94	60
09-3-13	09	2019-08-16	elderly>50	1961-10-08	57.8535	female	<5000	1	no	no					no					never received																				.		never received				37.1	76	93	55
09-3-14	09	2019-08-16	elderly>50	1959-07-25	60.0602	female	5000-<10000	3-5	no	no					no					never received																				.		never received				37.3	86	104	70
09-3-15	09	2019-08-16	elderly>50	1953-10-19	65.8234	female	<5000	2	no	no					no					never received																				.		never received				37.3	74	136	66
09-3-16	09	2019-08-16	elderly>50	1963-05-14	56.2574	female	>=15000	>5	no	no					no					never received																				.		never received				37.4	72	158	88
09-3-17	09	2019-08-16	elderly>50	1963-01-23	56.5613	male	>=15000	3-5	no	yes	1982-07-01	2	no	2	no					never received																				.		never received				37.3	102	138	88
09-3-18	09	2019-08-16	elderly>50	1955-01-09	64.5996	female	<5000	3-5	no	no					no					never received																				.		never received				37.2	84	112	68
09-3-19	09	2019-08-16	elderly>50	1966-12-03	52.7009	male	>=15000	3-5	no	no					no					never received																				.		never received				37.2	96	158	97
09-3-20	09	2019-08-16	elderly>50	1949-10-13	69.8398	female	<5000	>5	no	no					no					never received																				.		never received				37.3	71	130	82
09-3-21	09	2019-08-16	elderly>50	1956-05-14	63.2553	female	<5000	2	no	no					no					never received																				.		never received				37.3	71	134	89
09-3-22	09	2019-08-16	elderly>50	1957-04-28	62.2998	male	>=15000	1	no	no					no					never received																				.		never received				37.3	102	167	102
09-3-23	09	2019-08-16	elderly>50	1967-07-05	52.115	female	>=15000	3-5	no	no					no					never received																				.		never received				37.3	92	134	83
09-3-24	09	2019-08-16	elderly>50	1964-01-30	55.5428	female	<5000	3-5	no	no					no					never received																				.		never received				37.4	80	122	80
09-3-25	09	2019-08-16	elderly>50	1960-03-22	59.4004	female	<5000	2	no	no					no					never received																				.		never received				37	100	127	82
09-3-26	09	2019-08-16	elderly>50	1963-04-19	56.3258	female	<5000	3-5	no	no					no					never received																				.		never received				37.2	60	111	66
09-3-27	09	2019-08-16	elderly>50	1962-09-10	56.9309	male	5000-<10000	>5	no	no					no					never received																				.		never received				37.1	70	140	81
09-3-28	09	2019-08-16	elderly>50	1952-05-05	67.2799	male	<5000	3-5	no	no					no					never received																				.		never received				36.9	76	106	74
09-3-29	09	2019-08-16	elderly>50	1959-03-05	60.449	female	<5000	3-5	no	no					no					never received																				.		never received				37.3	81	120	74
09-3-30	09	2019-08-16	elderly>50	1968-06-06	51.1923	male	5000-<10000	3-5	no	no					no					never received																				.		never received				37.4	70	104	67
09-3-31	09	2019-08-16	elderly>50	1949-01-18	70.5736	female	>=15000	>5	no	no					no					never received																				.		never received				37.3	84	129	74
09-3-32	09	2019-08-16	elderly>50	1963-12-27	55.6359	female	<5000	3-5	no	no					no					never received																				.		never received				37.3	91	120	80
09-3-33	09	2019-08-16	elderly>50	1962-12-28	56.6324	female	10000-<15000	3-5	no	no					no					never received																				.		never received				36.8	88	105	65
[truncated: 2 more columns]
